# Supplementary material for: Sequence and vector shapes vaccine induced antibody effector functions in HIV vaccine trials
Source: PLoS Pathog. 2021 Nov 29;17(11):e1010016. doi: 10.1371/journal.ppat.1010016 (PMC8659322; doi:10.1371/journal.ppat.1010016)
Supplement: S1 Raw Data — Each row displays one sample, each column one measurement, labeled with assay name, followed by antigen. All Luminex (IgG1-4, IgA, IgM, FcRs) data is reported as MFI. ADCP and ADNP are reported as Phagoscore, ADCD as MFI of FITC (C3 deposition) and CD107a, MIP-1b and IFN-y as % of NK cell population. (XLSX) [file ppat.1010016.s001.xlsx]

## Sheet: 1 all trials
Study ID	SF sample	BOX ID SF	Subject ID	Original Id	Date Drawn	Visit	rx code	rx		timepoint	ConS G1	gp41 G1	HA G1	A244 G1	92RW020 G1	MN G1	97ZA012 G1	96ZM651 G1	HXB2 G1	ConS G3	gp41 G3	HA G3	A244 G3	92RW020 G3	MN G3	97ZA012 G3	96ZM651 G3	HXB2 G3	ConS A1	gp41 A1	HA A1	A244 A1	92RW020 A1	A1	97ZA012 A1	96ZM651 A1	HXB2 A1	ConS A2	gp41 A2	HA A2	A244 A2	92RW020 A2	MN A2	97ZA012 A2	96ZM651 A2	HXB2 A2	ConS 3B	gp41 3B	HA 3B
HIV Vaccine Trial Network Protocol 077	204	F160FM2T-05	123410093	F160FM2T-05	2009-05-21	2	T1	rAd35 mo(0) + rAd5 mo(6) for Ad5 nAb titers less than 1:18	B	baseline (prior to 1st vax)	3565	3062.25	48397.8	3518.75	2423.25	3067	2183.5	3004	2823.5	3871	4251	121926	3432.25	2003.5	6804.5	1763.25	3077.5	5792.5	3751.25	4400.75	264667	5035.75	2210.5	4940.5	2119.5	3804.5	2844.75	3482	3525	76880.5	3499.75	2273	3145.75	2334.25	3032	3372.5	3628.25	4064.25	2418299
HIV Vaccine Trial Network Protocol 077	160	A160FXBS-03	123410205	A160FXBS-03	2009-08-11	2	T1	rAd35 mo(0) + rAd5 mo(6) for Ad5 nAb titers less than 1:18	B	baseline (prior to 1st vax)	3749.75	3005.25	1.36416e+06	3432	2356.5	3296	2320	3205.25	2451.5	3822.5	3813	58246	3418.5	2404.75	2561.75	1883.75	2735.5	3021.75	6703.5	6087.25	99833	5881	2319	12164	2238.25	21561	5159	3321	3582	94530.8	3635	2296	3986	2168.25	3272.75	2616.75	3681.5	4114.5	1.99735e+06
HIV Vaccine Trial Network Protocol 077	345	D160GB70-05	123410247	D160GB70-05	2009-11-02	2	T1	rAd35 mo(0) + rAd5 mo(6) for Ad5 nAb titers less than 1:18	B	baseline (prior to 1st vax)	4255	3367	1.38238e+06	3704	2538.5	3416.25	2644.5	3027	2655.5	4683.75	4983.75	10615.5	3440.75	4182	2732.75	2392.5	2874	3577.5	4178	6901	20118	3961.75	2820.25	3453.75	2714.5	3308	3220.5	3297	4080.25	35256.8	3537.5	2265.5	3052.5	2172.5	3000.25	2776.25	3698.5	4325	2.38667e+06
HIV Vaccine Trial Network Protocol 077	183	KB500BZ6-06	125410035	KB500BZ6-06	2009-04-01	2	T1	rAd35 mo(0) + rAd5 mo(6) for Ad5 nAb titers less than 1:18	B	baseline (prior to 1st vax)	3310.25	2877.75	67621.5	3426.75	2192.75	3188	2018	2887	2289.75	5830	8393	91657.5	3419.5	1978.5	3406.5	3153.5	4015.25	3090.5	5545	9268.5	23886.5	5265.25	2452.5	7716.5	2358.25	6286.5	2770.5	3650.25	3798	44298.5	3466.25	2349	3530.25	2258	3204.75	2718.5	3865.75	4603.25	2.67285e+06
HIV Vaccine Trial Network Protocol 077	184	GB500C26-07	125410048	GB500C26-07	2009-04-02	2	T1	rAd35 mo(0) + rAd5 mo(6) for Ad5 nAb titers less than 1:18	B	baseline (prior to 1st vax)	3456.5	3030.75	36954.5	3429.75	2225.5	2915	2414.75	2856.75	2487.75	6044.5	8670.5	4593.75	3347.5	2199	2894	3224.25	2960	3020	6758.25	6290.5	76676.5	4801.25	2715.5	9017.75	2627.25	4677.75	3120.75	3486.5	3744.5	29636.5	3731	2342	3438.25	2306.25	3209.5	2741	3482.75	3950.25	2.21165e+06
HIV Vaccine Trial Network Protocol 077	195	CB500CLY-06	125410050	CB500CLY-06	2009-04-23	2	T1	rAd35 mo(0) + rAd5 mo(6) for Ad5 nAb titers less than 1:18	B	baseline (prior to 1st vax)	3761	3007	849756	6113.75	2310.5	10543.2	2336.25	7013.5	3241.5	4835.5	6753.75	4026.25	3450	2230.5	2807	3461	3155.75	3038.75	4883.25	7293	16002.5	10814.2	14914.2	9735.25	2767	4947.5	3820.25	4020.25	9263	23304	5851.5	7496.25	4851	2528.5	3347.75	2932.5	3935.75	4607.75	2.40422e+06
HIV Vaccine Trial Network Protocol 077	149	EB500DPB-05	125410097	EB500DPB-05	2009-06-15	2	T1	rAd35 mo(0) + rAd5 mo(6) for Ad5 nAb titers less than 1:18	B	baseline (prior to 1st vax)	4715.75	3326	631651	3647.75	2475.5	21598	5515	3729	2667.5	3486	4111	4303	3322.75	2011	3196	2323.75	2889.5	2881.5	4378.75	4652.25	55600.2	6329	2689.25	11836.2	2659.25	6687.75	2931.25	3425	3399	76466	3619	2201.25	3473.5	2147	3028.25	2664.5	3606	3913.5	2.1118e+06
HIV Vaccine Trial Network Protocol 077	155	FB500FM6-06	125410103	FB500FM6-06	2009-07-14	2	T1	rAd35 mo(0) + rAd5 mo(6) for Ad5 nAb titers less than 1:18	B	baseline (prior to 1st vax)	3637.75	3416.5	510798	3519.5	2492	3760.5	2265	3247	2728	13828	8279.75	7508	3558	1999.5	2975	2567.5	2908.75	2839.75	3875	14516	88716.2	5472.5	2784.75	9706	2891.5	8154.25	2983.5	3445.5	11815.2	73374.8	3675.75	2512.75	3567	2242.75	3192.5	2757.5	3813	4650.75	2.22073e+06
HIV Vaccine Trial Network Protocol 077	652	CB500HXN-05	125410158	CB500HXN-05	2009-10-07	2	T1	rAd35 mo(0) + rAd5 mo(6) for Ad5 nAb titers less than 1:18	B	baseline (prior to 1st vax)	3604.75	3036.75	748752	3575.75	2331.25	3144.25	2390.5	3459.5	2754.25	3050.75	4026	9070	3258	1994.5	2614.25	1995.75	2976.75	3052	5613.75	4557	51591.5	5583.75	3713	7913.25	3091.75	6533.75	3030	3565.75	3476	18238	3699.75	2497.5	3067.5	2220.25	3091	2667.5	3597.5	2219702	3777.25
HIV Vaccine Trial Network Protocol 077	199	J090GT26-04	127410034	J090GT26-04	2009-05-04	2	T1	rAd35 mo(0) + rAd5 mo(6) for Ad5 nAb titers less than 1:18	B	baseline (prior to 1st vax)	19471.2	7947.5	500380	4406.75	2508.5	3611.5	3880.25	3923.75	2941.25	9345.5	4006	4598.5	3537	2353.75	2695.25	1774.75	2606	8364	8119.75	4779	75991	4127	2899.25	5732.5	3580	11975	4994.5	3696.5	3784	46849	3579.5	2481.5	3533.5	2470	3383	2928.25	4202.5	4070.5	2025017
HIV Vaccine Trial Network Protocol 077	650	H090HBMY-04	127410138	H090HBMY-04	2009-10-07	2	T1	rAd35 mo(0) + rAd5 mo(6) for Ad5 nAb titers less than 1:18	B	baseline (prior to 1st vax)	3164	2986	905250	4019	2233.75	3886.5	2214.5	3666.5	2647.75	3105.5	3920.75	5932.75	3289	2034.5	2655.25	1849.5	2793	2700.75	3646.75	3992	61168	4715.25	2319.5	5303.75	2550.5	6830	3337.75	3193.25	3398	21811	3395.5	2199.75	3009	2267.5	3030.5	2582.5	3443	2.32473e+06	3601
HIV Vaccine Trial Network Protocol 077	657	FB000FT6-04	128410003	FB000FT6-04	2009-09-09	2	T1	rAd35 mo(0) + rAd5 mo(6) for Ad5 nAb titers less than 1:18	B	baseline (prior to 1st vax)	8726.5	4280.75	690651	4061.5	4348.25	3617	4346.75	3132	2611	5420.75	4041.75	18686.2	3159	2032.25	2751.75	1994.75	2929	2686.25	4122	4388.5	63182	5605.25	2555.75	10574	2229	5835.5	2974.5	3308.25	3447.75	19118.5	3320.5	2050.25	3085.5	2059.25	2922	2462.75	3494.5	2.14951e+06	3462
HIV Vaccine Trial Network Protocol 077	350	HB000HSP-03	128410135	HB000HSP-03	2009-11-04	2	T1	rAd35 mo(0) + rAd5 mo(6) for Ad5 nAb titers less than 1:18	B	baseline (prior to 1st vax)	3445.75	2835	18022.2	3405	2214.75	3053.75	2239.5	2905.75	2495.5	4806.25	7668.5	22356.5	3281.5	2530.25	3159.25	2147.75	2906.25	2834.25	5013.25	10073	73564.5	4002.25	2404.75	3738	2596.25	15343	3310.75	3366.25	3687.75	28055	3410.5	2453.5	2999.25	2359.25	3002.75	2587.5	3613	4075	2.01174e+06
HIV Vaccine Trial Network Protocol 077	349	CB000HQ9-05	128410148	CB000HQ9-05	2009-11-03	2	T1	rAd35 mo(0) + rAd5 mo(6) for Ad5 nAb titers less than 1:18	B	baseline (prior to 1st vax)	3328.25	2937	13732.8	3405.75	2277.75	2993.5	2165.5	2963.5	2425.75	12424.2	4810	6343.5	3375	3743	3141.5	48414.8	62796.5	5149.75	3745.75	4711	52024.8	3809.25	2399.75	4230	2189.75	4241.75	2884	3345	3507.5	22031	3512.5	2386.5	3078.25	2243.25	3036.75	2720	3703.75	4310.5	2.23924e+06
HIV Vaccine Trial Network Protocol 077	351	GB000J4N-02	128410197	GB000J4N-02	2009-11-13	2	T1	rAd35 mo(0) + rAd5 mo(6) for Ad5 nAb titers less than 1:18	B	baseline (prior to 1st vax)	3749	3987.5	1308705	3887	2324.5	3284	2499	3268.75	3461.25	3863.75	5398.5	5257	3531.75	2409.75	2988.5	2452.5	3020.25	4697.5	5356.25	5372.5	63650.5	13937.8	2494.75	31843.2	2177.25	12358.8	3254	3325	3518	30377.5	4231.25	2221.25	6106	2110	3760	2725	3582.75	4262	2508706
HIV Vaccine Trial Network Protocol 077	158	J160FVHZ-02	123410149	J160FVHZ-02	2009-07-22	2	T2	DNA mo(0,1,2) + rAd5 mo(0) for Ad5 nAb titers less than 1:18	B	baseline (prior to 1st vax)	3188.5	2865.5	29051	3558	2265.5	2954.75	2235.5	3057.25	2431.5	3229.5	3897.5	21034.2	3178.75	2449.25	2526.5	2163.75	2503	2676.5	4893.25	4242	13836.8	4073.25	2172	4541	2290.25	6445	3037.75	3264.5	3392.5	78689	3564.5	2223.75	3304.75	2123.25	3232.25	3216	3678	3695.75	2.52779e+06
HIV Vaccine Trial Network Protocol 077	157	K160FTDB-03	123410185	K160FTDB-03	2009-07-16	2	T2	DNA mo(0,1,2) + rAd5 mo(0) for Ad5 nAb titers less than 1:18	B	baseline (prior to 1st vax)	3406	2950	9200	3184.5	2398.5	2918	2156	3064.75	2511.25	3536	4669	4932.75	3362.5	2732.5	3001.25	2445.5	2747.75	2549.5	3899.5	4320.5	22261.5	4123.25	2731	4177	2199	3499.25	3129.5	3318	3428.5	52536	3719.25	2677.5	3043.5	2222	2989.75	2647.5	3685.5	3804.5	2.16115e+06
HIV Vaccine Trial Network Protocol 077	172	BB500BNH-06	125410006	BB500BNH-06	2009-03-19	2	T2	DNA mo(0,1,2) + rAd5 mo(0) for Ad5 nAb titers less than 1:18	B	baseline (prior to 1st vax)	3362.25	7855.5	783527	3985.5	2759	3676.5	2314.75	3911	2646	6226.5	75639.8	5229	3635.5	7900	3126.25	3055.75	5761.75	3548.25	5361.5	5714.5	42190.2	7257	2617.5	19744.8	3363	7182.5	3066	3444	4776.25	56083	4196.5	2606.5	6590	2355.75	3451.25	2723.25	3727.5	711195	2563977
HIV Vaccine Trial Network Protocol 077	206	AB500DDX-04	125410074	AB500DDX-04	2009-06-03	2	T2	DNA mo(0,1,2) + rAd5 mo(0) for Ad5 nAb titers less than 1:18	B	baseline (prior to 1st vax)	3336.25	3012.25	82484.2	3546.5	2302	3125.5	2319.75	3052.75	2630.5	3689.5	12815.2	13555.5	3561.75	1989	3226.5	2183.25	4031	2510.75	4123.25	5807.5	23778	10046	2459.75	15286	2355.5	9013.75	2801	3450	3624.5	32219	3788.5	2147.5	3893.5	2295.5	3283.25	2737.75	3876	4750.5	2631650
HIV Vaccine Trial Network Protocol 077	146	CB500FGK-05	125410125	CB500FGK-05	2009-07-10	2	T2	DNA mo(0,1,2) + rAd5 mo(0) for Ad5 nAb titers less than 1:18	B	baseline (prior to 1st vax)	3638.25	3218.75	15012	3515.5	2313.5	2886.5	2378.5	2915.5	2463	6889.75	4663.75	77601.8	3082.25	2059.5	2943	2073.75	2865	3389.75	3653.5	4694.5	91347.5	4735.5	2381.25	5415.25	2280.5	5289.5	3025	3640	3456	63832.8	3486	2351.5	3506.5	2323	3297.25	2674.75	4365.25	4308.25	2244976
HIV Vaccine Trial Network Protocol 077	159	FB500G06-04	125410140	FB500G06-04	2009-08-04	2	T2	DNA mo(0,1,2) + rAd5 mo(0) for Ad5 nAb titers less than 1:18	B	baseline (prior to 1st vax)	3231.75	3290.75	1.16519e+06	3327.25	2328	3008	2280.25	2938.5	2724.5	3222.5	5280	8186.75	3177.5	1848.5	3112.5	6243.25	2948	3704.25	5020	6270.25	26762	9817.75	2661	22191	2638	9285	3673.5	3684.75	3634.5	69793	4395.5	2317.5	6494	2513	3833.75	2801	3366.25	4278.5	2.37057e+06
HIV Vaccine Trial Network Protocol 077	667	JAZ00RFR-05	126410052	JAZ00RFR-05	2009-08-26	2	T2	DNA mo(0,1,2) + rAd5 mo(0) for Ad5 nAb titers less than 1:18	B	baseline (prior to 1st vax)	5757.5	3468.75	1.26401e+06	9499	2434.25	26463.8	2649.75	5500	8412	3204	3913.25	7410.5	3234.25	1997.75	2751.5	2027.25	2808	2534	3349	4924.5	122905	3850	2198	3989.5	2176.5	3378	2700.5	3324.25	3489.25	34290.5	3506	2187.5	3043.75	2162.75	3032.25	2518.5	3577.75	2344581	4728
HIV Vaccine Trial Network Protocol 077	656	AAZ00S79-04	126410071	AAZ00S79-04	2009-09-09	2	T2	DNA mo(0,1,2) + rAd5 mo(0) for Ad5 nAb titers less than 1:18	B	baseline (prior to 1st vax)	3850.25	3133.25	1.6272e+06	3737.5	2227.25	3503	2254	4346.5	2470.25	3317	3984.75	97608.5	3554.5	2140	2766	2004	2756	2820.75	3471	3633.5	73493.2	3649.5	2234	3777.5	2353.5	3820.5	2615.75	3375.5	3180.25	27128	3354	2168.5	2941	2015	2936	2565.5	3503.5	2538466	3469.5
HIV Vaccine Trial Network Protocol 077	362	JAZ00WBX-04	126410156	JAZ00WBX-04	2009-12-01	2	T2	DNA mo(0,1,2) + rAd5 mo(0) for Ad5 nAb titers less than 1:18	B	baseline (prior to 1st vax)	3258.75	3105.5	22862.5	3425.25	2384.25	3024.25	2301.5	2945.5	2509	6158.25	6648.25	45965	3652.25	2222	3118	3077	3349.25	3011	5128	3887.75	28677.5	6546.5	3116.25	6240.25	2480.75	8130.5	3792.75	3460.75	6458.5	15743	3480.25	2192.25	3285.5	2367.5	3094.75	2691.75	3637	1.98762e+06	3536.75
HIV Vaccine Trial Network Protocol 077	194	H090GS61-05	127410028	H090GS61-05	2009-04-21	2	T2	DNA mo(0,1,2) + rAd5 mo(0) for Ad5 nAb titers less than 1:18	B	baseline (prior to 1st vax)	3410.25	3014.25	37812.8	3576	2374.25	3027.25	2190	2889.25	2694.5	5273.5	8291.75	6388	3414	2362.5	3088.5	3107.5	2989.75	3107.5	5005.5	4655.5	10845.5	4277.25	2388	3944.25	2256	4387	2845.75	3835.5	10404.8	30567.8	3467.5	2254.5	3113	2377.75	3143.5	2813.5	3377.25	4025.75	2.35167e+06
HIV Vaccine Trial Network Protocol 077	201	E090GT93-05	127410042	E090GT93-05	2009-05-05	2	T2	DNA mo(0,1,2) + rAd5 mo(0) for Ad5 nAb titers less than 1:18	B	baseline (prior to 1st vax)	4057	3780.25	910302	3870.5	2406.75	3342.5	2641	3306.75	2780	4077.25	5800	5800	3466	2225.5	2876	2688.25	3123.25	3600.5	3745	5406.5	16518.8	4496.75	2473.25	6856.5	2482.5	5022.75	3548	3380.25	3601.5	40082.2	3692	2388.5	3381	2317.25	3142.75	2685.5	3618.5	3933.5	2.36684e+06
HIV Vaccine Trial Network Protocol 077	203	G090GTWQ-06	127410056	G090GTWQ-06	2009-05-12	2	T2	DNA mo(0,1,2) + rAd5 mo(0) for Ad5 nAb titers less than 1:18	B	baseline (prior to 1st vax)	3141	2870	49348.2	3581	2339.75	2905	2414	3255.25	2529.75	4501	4851	62262.8	9243.75	2097	3035	2388	3181.5	3258	4000.75	5088	107523	7025.75	2450.5	5624.25	2107	6597.5	3222	3412	3604.75	39716.5	3675	2305.25	3218.75	2142	3203.75	2883	3939.25	4658.25	2438928
HIV Vaccine Trial Network Protocol 077	655	AB000G1Y-03	128410019	AB000G1Y-03	2009-09-15	2	T2	DNA mo(0,1,2) + rAd5 mo(0) for Ad5 nAb titers less than 1:18	B	baseline (prior to 1st vax)	3455.5	3132.75	1660045	3420.25	2305	3115.25	2378.75	2966	2543.5	3763	3953.5	60404.5	3372.5	2047.5	2790.25	1949	2738.5	2634	3539.75	4448	98500.5	4025.5	2277.5	4924	3356.25	7205.5	2824.75	3195	3313.5	24032.2	3435.25	2058.5	2966.25	2197.25	2930	2590.25	3656	2.44374e+06	3514.75
HIV Vaccine Trial Network Protocol 077	14	H5702Y8Q-03	132410113	H5702Y8Q-03	2010-01-25	2	T2	DNA mo(0,1,2) + rAd5 mo(0) for Ad5 nAb titers less than 1:18	B	baseline (prior to 1st vax)	3526.5	3143	1.36128e+06	3615.5	2266	2982	2215.25	3119.75	4430.25	4145	4350.75	80189.5	3330.75	2121	3027.25	2259.5	3195	3283.5	11431	4293	101558	4420.5	3152	3589.25	2571	6106.75	12630.8	3574.5	3549.25	73999.2	3680.25	2809	3326.25	2358	3104.25	2917.75	3523.25	4372.5	2.47989e+06
HIV Vaccine Trial Network Protocol 077	13	BCW00D35-03	167410054	BCW00D35-03	2010-01-22	2	T2	DNA mo(0,1,2) + rAd5 mo(0) for Ad5 nAb titers less than 1:18	B	baseline (prior to 1st vax)	3595.75	3530	1335484	3944	2353.25	4702.25	2814	3418.5	3951.75	3339	3928	8683.25	6412	2470.5	2533.5	2129.5	2815.25	3428	3785.5	4676.5	121184	4360.75	2259.5	9955	2462	5400.25	3195.75	3608	3661.25	126802	8920	2522.5	17003.8	2208.5	9999	2639.5	3497	4028.25	2.56223e+06
HIV Vaccine Trial Network Protocol 077	182	CB400D8G-05	121410007	CB400D8G-05	2009-03-18	2	T3	DNA mo(0,1,2) + rAd35 mo(6) for Ad5 nAb titers less than 1:18	B	baseline (prior to 1st vax)	3725.5	3021.5	478930	4691	2463.25	6219.5	2930	8278.5	2436	4925.25	5894.25	6422.5	3342	2078.25	2866.25	2890	3417.75	2994.25	4169.75	4513.25	81231.2	4690.5	2868.5	4621	2291.5	4231.25	3444.5	3491.75	3798.75	35523.8	3581.75	2497.5	3305	2322.5	3161	2743	3584.75	3905	2.17734e+06
HIV Vaccine Trial Network Protocol 077	185	CB400DHJ-04	121410049	CB400DHJ-04	2009-04-09	2	T3	DNA mo(0,1,2) + rAd35 mo(6) for Ad5 nAb titers less than 1:18	B	baseline (prior to 1st vax)	3367	2857.75	15436	3519	2278.5	2859	2340	2967	2622.5	7221	11720.5	3943	3203.5	2324.5	3374.75	3734.75	3196.75	3168.25	3816.75	4814	7308.75	4557	2473.25	4239	2351	5016	3248.5	3306.75	3802	17425.5	3400	2019.25	2984.5	2273.75	3050.25	2734.25	3387.5	4040	2.01438e+06
HIV Vaccine Trial Network Protocol 077	193	B160FHTM-05	123410078	B160FHTM-05	2009-04-21	2	T3	DNA mo(0,1,2) + rAd35 mo(6) for Ad5 nAb titers less than 1:18	B	baseline (prior to 1st vax)	3679	2959	763916	3626.25	2305.5	3297.5	2193	3124.25	2571.5	5396.5	8270.5	4646.25	3422.25	2535.5	3292	3168.5	3096	3178.25	4310.5	4705.5	14028.8	3770.5	2324.5	3376.5	2246	3216.25	3026.25	3826	9150.25	24403.5	3567.25	2353.75	3250.5	2414.25	3117.5	2821.5	3448.75	3872	2.42615e+06
HIV Vaccine Trial Network Protocol 077	205	C160FM6T-04	123410107	C160FM6T-04	2009-05-21	2	T3	DNA mo(0,1,2) + rAd35 mo(6) for Ad5 nAb titers less than 1:18	B	baseline (prior to 1st vax)	4107.25	3495.5	750954	3903.75	2429	3298	2841.5	3131.5	2706	3644.75	4260.25	256378	3733.25	1867.75	3090.5	2184.75	3154.75	2798.25	9129	5543	39430.5	4540	2417.5	8260.75	2541	5812.5	3652	3577.5	3678.75	31199.2	3488	2238.5	3717.5	2404.5	2997	2683.5	3345	3875.75	2.39608e+06
HIV Vaccine Trial Network Protocol 077	207	CB500DC9-03	125410089	CB500DC9-03	2009-06-03	2	T3	DNA mo(0,1,2) + rAd35 mo(6) for Ad5 nAb titers less than 1:18	B	baseline (prior to 1st vax)	3510.25	4707	1.17014e+06	3714	2374	3257.5	2227	3051.5	2782	3260.5	3655	18334.5	3510.75	1976	2467.25	1846.25	2778	2302.25	4017.25	9201.75	42070.8	5697.75	2400	8336	2361.75	5490	2843	3700.75	4406.75	42102.8	3756.25	2391.5	3699.5	2308.5	3223	2760.75	3427	5695.25	2372623
HIV Vaccine Trial Network Protocol 077	156	FB500FPB-06	125410132	FB500FPB-06	2009-07-15	2	T3	DNA mo(0,1,2) + rAd35 mo(6) for Ad5 nAb titers less than 1:18	B	baseline (prior to 1st vax)	3978	3037.5	998445	3699.25	2353	2852.5	2278.5	3157.25	6440.75	4277	4239.5	19649.2	3877.5	2983.25	2778	1378	3482	2168.25	5356.5	4631.5	103450	8858.25	2480.75	12954.8	2590	7284	3147.5	3475.5	3457.5	100150	4005.5	2272.5	4326.25	2433.75	3101.25	2825.25	3588.25	4047.5	2.42784e+06
HIV Vaccine Trial Network Protocol 077	366	HB500KSY-04	125410177	HB500KSY-04	2009-12-11	2	T3	DNA mo(0,1,2) + rAd35 mo(6) for Ad5 nAb titers less than 1:18	B	baseline (prior to 1st vax)	3736	3280.25	834883	4280.5	2449	5992	2608.5	3696	74203.8	3047.25	4019.75	8930.75	3461.25	2218.5	2697.5	2218.75	2761.25	3284.5	3626.5	3674.75	83095.5	5493.75	2319	12920	2339.75	4850.5	3120	3411.75	3539	23744	3495	2190	3609	2314.75	3054.75	3037.25	3564.25	2.1376e+06	3902.5
HIV Vaccine Trial Network Protocol 077	367	CAZ00WSH-02	126410183	CAZ00WSH-02	2009-12-09	2	T3	DNA mo(0,1,2) + rAd35 mo(6) for Ad5 nAb titers less than 1:18	B	baseline (prior to 1st vax)	3493.25	3065.75	24576.2	3454.5	2256	2968	2267.5	3076.5	2463.25	3741.5	3391	26875.2	3337.5	3077.5	2681	1901	3769.75	3481.75	6503.25	4358	138599	4934	2382.5	5146.25	4496.5	6919	3014.75	3360	3382	33372.8	3601.25	2147.5	3099	2282.5	3039	2572	3244.5	2.07743e+06	3688.5
HIV Vaccine Trial Network Protocol 077	665	J090H3J8-05	127410109	J090H3J8-05	2009-08-03	2	T3	DNA mo(0,1,2) + rAd35 mo(6) for Ad5 nAb titers less than 1:18	B	baseline (prior to 1st vax)	3946	9608	1.28615e+06	3778.25	2459	3723.75	2494.75	3246.25	12391	3741.5	3815.25	4631.25	3160	1950.25	2546	1877.25	2994.25	2575.25	3235.5	3320.5	17661.5	3387.5	2186.5	2833.75	2048	2792.75	2450.75	3203.5	3168	10540.5	3335	2105.5	2873.5	1985	2834	2585.5	14452.8	2362448	3724.75
HIV Vaccine Trial Network Protocol 077	651	J090H9NH-04	127410124	J090H9NH-04	2009-09-29	2	T3	DNA mo(0,1,2) + rAd35 mo(6) for Ad5 nAb titers less than 1:18	B	baseline (prior to 1st vax)	3182.75	2852.75	104889	3325	2191.5	3073.25	2161.5	2953.25	2607.5	3561.25	4036	11660	3181	2049	2744.5	1865.5	4684	3541.25	3782	3839.5	47341.5	4588.5	2697.5	7294.75	2224.25	3988.5	2892	3254.5	3383.75	24707.2	3395	2103.75	2881.5	2048	2866.5	2421.5	3562.75	2554277	3726.75
HIV Vaccine Trial Network Protocol 077	16	F090HPVR-03	127410254	F090HPVR-03	2010-01-21	2	T3	DNA mo(0,1,2) + rAd35 mo(6) for Ad5 nAb titers less than 1:18	B	baseline (prior to 1st vax)	3598.5	3078.5	305356	3850.25	2478.25	102572	2262	3895	3343	3879.75	3983.75	4299.5	3537.25	2025.75	2932.25	2229.25	3034	2754.25	18761.5	4923.5	23432	5403.25	3230	18065	3311.75	4292.5	43493.5	4212	3861.25	45296	3897.5	2494	12290	2444.25	3386.75	3576.75	3516.5	4156	1.92518e+06
HIV Vaccine Trial Network Protocol 077	348	DB000HNK-04	128410032	DB000HNK-04	2009-11-03	2	T3	DNA mo(0,1,2) + rAd35 mo(6) for Ad5 nAb titers less than 1:18	B	baseline (prior to 1st vax)	3554.5	3010	24251.5	3562.25	2326.75	3124.25	2252.75	2826.5	2488	6572.75	7030.5	8199	3864.5	3953.75	6208.5	3049	3360.25	5269	4996	4604.5	53698.2	4105.25	2411.25	3529	2134	3952.75	3547.75	3179.25	3309.25	35645.8	3475.5	2302.75	2948	2386.5	2947.5	2657.5	3279.75	3816	2330682
HIV Vaccine Trial Network Protocol 077	197	K5702JPX-04	132410017	K5702JPX-04	2009-04-15	2	T3	DNA mo(0,1,2) + rAd35 mo(6) for Ad5 nAb titers less than 1:18	B	baseline (prior to 1st vax)	3461.75	3080.75	409591	3846.75	2439.75	3980.5	2230	3178.5	3032.75	5343	6964	5381	3735	2616.5	4028	3255	3193	3233	5229.5	7809.75	53785	5350.5	3637.5	4915.5	2683.5	5003.5	3659.25	3938	10800.5	21469.8	3802.25	2546	3569.75	2612.5	3107.5	2843.5	3317.5	3801.5	2.13366e+06
HIV Vaccine Trial Network Protocol 077	190	D5702KB4-04	134410007	D5702KB4-04	2009-04-23	2	T3	DNA mo(0,1,2) + rAd35 mo(6) for Ad5 nAb titers less than 1:18	B	baseline (prior to 1st vax)	3428.25	2943	37082	3516.25	2165.75	3025.25	2302.75	3095.25	2511.5	4961.25	6692.5	10903.2	3672.5	2182.5	2653.5	2606.5	3132.75	4121.75	4354.5	5907.5	92206.8	3734	2330.5	3370	2087.75	3284	3163	3501	4805.5	46135.8	3519	2322.75	3110.5	2242.75	2989.75	2804.5	3944.5	4420.5	2.3745e+06
HIV Vaccine Trial Network Protocol 077	145	ACW0055B-05	167410021	ACW0055B-05	2009-07-15	2	T3	DNA mo(0,1,2) + rAd35 mo(6) for Ad5 nAb titers less than 1:18	B	baseline (prior to 1st vax)	3477.75	3139.25	1.94358e+06	3914.5	2465	4474	2250.25	3301.25	2881.5	3893	3760.75	4785	2620.75	2054.25	2680.5	2118.25	2992.25	2743.75	4047.5	4927.75	25752	4431	2282	5974	2401.75	3814	3256.75	3427.25	3583.5	117534	4288.5	2274	4294	2516	3841	2690.5	3487.75	4587	2.41974e+06
HIV Vaccine Trial Network Protocol 078	338	ACP002VL-04	168430240	ACP002VL-04	2009-10-19	2	T1	NYVAC-B mo(0,1) + NaCl mo(5) + rAd5 mo(6)	B	baseline (prior to 1st vax)	3945.5	3059.5	319950	6140	2460.5	7766.25	2780	3588.75	2683.75	4818.75	4355.25	5311	3452	10348.8	3177.5	2222.25	2828.75	2866	4635.25	4382.75	28528.8	15888.8	2462	37843	2317.5	14877	2882	3393.75	3304	23202	3726.5	2131	4767.25	2303	3303	2537.75	4067.75	4626	2095900
HIV Vaccine Trial Network Protocol 078	415	ECP00BWT-06	168430258	ECP00BWT-06	2010-12-01	2	T1	NYVAC-B mo(0,1) + NaCl mo(5) + rAd5 mo(6)	B	baseline (prior to 1st vax)	3368	2964	90954.8	3521.5	2277.5	2839.5	2280.5	2764	2418.5	3608.75	4255	147773	3464	2544	3212	2081.5	2622.25	12980.5	4986.5	6404.75	144279	5128	2593.5	6886	3567.25	4782.5	4623.5	3335.5	3616.25	45796	3404	2239.75	3201.25	2240.25	2981.25	2755	3583	2359502	3463.25
HIV Vaccine Trial Network Protocol 078	340	CCP002QW-04	168430370	CCP002QW-04	2009-10-12	2	T1	NYVAC-B mo(0,1) + NaCl mo(5) + rAd5 mo(6)	B	baseline (prior to 1st vax)	4299.75	3338.25	1.1665e+06	3781	2292	3701.75	6916	3243.5	2661	6076.75	4313	5882	3583.75	10654.2	2902.25	6206.5	3203.75	2895	4093	5403	63058.8	4092.5	3273.75	3112.25	2807	3690.75	2968.75	3375.5	3400.25	39519.8	3437.75	2347	3075.75	2183.75	3056	2733	3535	4059.5	2552232
HIV Vaccine Trial Network Protocol 078	3	ECP003SY-08	168430679	ECP003SY-08	2009-12-15	2	T1	NYVAC-B mo(0,1) + NaCl mo(5) + rAd5 mo(6)	B	baseline (prior to 1st vax)	3721.75	3388	14939.8	3806.75	2655	3440	2617.25	3240.5	2699.5	6719.75	6921	4972	3862.25	2427.25	3119.5	4013.5	2987.25	3209.5	4200.75	4491.5	86329	4653.5	4229.5	6430.75	2435	3632	3461.75	3471	3845	36254.5	3861.25	3452.5	3208.25	2306.25	2944.5	2897.25	3500	3750.75	1.21165e+06
HIV Vaccine Trial Network Protocol 078	356	ACP003D0-07	168430808	ACP003D0-07	2009-11-17	2	T1	NYVAC-B mo(0,1) + NaCl mo(5) + rAd5 mo(6)	B	baseline (prior to 1st vax)	4081.5	3419.5	35864.8	3514.25	2807	3071.25	2491	3121.5	2379.5	4148.5	4454.5	4672.25	3246.25	3834.75	2810.75	2163.5	2892.5	3083.5	5016.5	6006.25	256674	5887.5	3326.75	9303.25	2743	7115.5	23361	3396	3732.25	74864.8	4294.25	2521	4518.75	2440.25	3873.5	3539.5	3478	2249499	3528
HIV Vaccine Trial Network Protocol 078	2	GCP003P7-01	168430944	GCP003P7-01	2009-12-09	2	T1	NYVAC-B mo(0,1) + NaCl mo(5) + rAd5 mo(6)	B	baseline (prior to 1st vax)	4013.75	3314.25	1.04358e+06	4268	2641	3780.75	2295.75	3205	2735	4340	5959.5	13284.5	5070	2046.25	3164.25	2657.25	3171.5	3420	3964.5	4784.25	17157	4970	2825.25	5460.75	2292.5	5304.5	3141	3551	3579	80811.5	3752.5	2387.25	3621.75	2405.25	3330	2712	4145	4837	2.60796e+06
HIV Vaccine Trial Network Protocol 078	22	FCP004FC-05	168431098	FCP004FC-05	2010-02-03	2	T1	NYVAC-B mo(0,1) + NaCl mo(5) + rAd5 mo(6)	B	baseline (prior to 1st vax)	3602.5	2957.75	183414	3949.25	2307.5	5757.25	2525	4209.25	2661.5	3261.25	4253	12497.5	2437.5	2030.75	2517	1999.5	3096.5	2835.5	6971.5	18854.8	77778.8	3960	2344	4653.25	5852.25	22403	3007.25	3480.25	4069	48480.2	3613	2383	3110	2454.5	3255	2697	3646.5	4069	1.94668e+06
HIV Vaccine Trial Network Protocol 078	42	ECP004VG-07	168431291	ECP004VG-07	2010-04-08	2	T1	NYVAC-B mo(0,1) + NaCl mo(5) + rAd5 mo(6)	B	baseline (prior to 1st vax)	3427.75	3481.5	609004	3670.5	2477.25	3480	2401.75	3451.5	4325.75	4360.75	6515	16933.5	3728	2158.25	3155.5	2284	2824.75	4854.25	4337.25	5757	148446	4862.5	2382.25	5757.75	2468.5	4229.75	5130.75	3444.75	3707.75	78303.5	3865.75	2442.25	3382	2438.75	3923	2840.5	3407.25	4222.75	2.2404e+06
HIV Vaccine Trial Network Protocol 078	71	KCP005FD-07	168431372	KCP005FD-07	2010-05-11	2	T1	NYVAC-B mo(0,1) + NaCl mo(5) + rAd5 mo(6)	B	baseline (prior to 1st vax)	3404.5	3075	40789.5	3610.75	2373	3050.75	2067.5	3007.5	2469	3470.25	3808.75	4740.25	3029.75	1969	2512.75	1942.5	3514.75	2641.5	4347.5	4548.75	101179	3970	2290	4679	2285	5497.5	2982.75	3485.5	3399.25	55994	3515.5	2293	3133.5	2231	3108	2886.5	3411	4475.5	2376088
HIV Vaccine Trial Network Protocol 078	48	ACP005B5-08	168431427	ACP005B5-08	2010-05-03	2	T1	NYVAC-B mo(0,1) + NaCl mo(5) + rAd5 mo(6)	B	baseline (prior to 1st vax)	15846.2	3135	772422	3624.5	2292	3019.25	2459.5	3537	2588.75	3331.25	4182.5	5221.25	3402	2158	2675	2086.5	2829.5	2742.25	4583	5254.25	94096.8	4087.75	2596	4654.5	2398	4054.25	3274.5	3576	3429.75	67795.5	3653.5	2274.5	3246.25	2318.5	3015	2700	3894.75	3990.25	2373437
HIV Vaccine Trial Network Protocol 078	268	HCP00684-07	168431455	HCP00684-07	2010-05-27	2	T1	NYVAC-B mo(0,1) + NaCl mo(5) + rAd5 mo(6)	B	baseline (prior to 1st vax)	3466.25	3029.5	60711.5	3498	2271	2885	2217	3053.25	2434.75	4038	5256.75	56223.5	3466.25	2053.5	2656.25	2410	2885	2585	3988.75	4784.5	77803.5	4133.5	2692.25	4731	2455.5	4698.25	3213.75	3809.5	7501.25	40134.8	3606.5	2387.5	3484.5	2333.25	3162.5	2893.5	3629.5	4040	2416961
HIV Vaccine Trial Network Protocol 078	406	FCP006NG-04	168431479	FCP006NG-04	2010-06-08	2	T1	NYVAC-B mo(0,1) + NaCl mo(5) + rAd5 mo(6)	B	baseline (prior to 1st vax)	3544	3613.5	2.40013e+06	3576.25	2418.25	3389.5	2445.5	4436.75	2903	3411.5	4230.75	39750.8	3521.25	2037.25	2724.5	1719.25	2791.25	2856	3557.25	4020	113347	3799	2301.25	3403.25	2183.75	3823.25	2695.25	3276.25	3395	37861	3501	2150.25	2852.75	2192.75	2959	2585	3718.75	2.50836e+06	4007
HIV Vaccine Trial Network Protocol 078	236	HCP0088P-05	168431746	HCP0088P-05	2010-08-04	2	T1	NYVAC-B mo(0,1) + NaCl mo(5) + rAd5 mo(6)	B	baseline (prior to 1st vax)	3251	3137.25	59019.8	3589.5	2433	3122	2368.5	2892	2368.5	4973.75	10146.5	11613.8	3628.5	2905.5	2826	2952.75	3010.25	2875.5	3934.75	4646	156582	3958.5	2367.5	3534	2340	3436	13794.2	3712.25	3396.75	69741.2	3548.75	2345.5	3170.5	2277.75	3162.75	3779.25	3351.75	4204.25	2486256
HIV Vaccine Trial Network Protocol 078	239	HCP008HF-04	168431863	HCP008HF-04	2010-08-26	2	T1	NYVAC-B mo(0,1) + NaCl mo(5) + rAd5 mo(6)	B	baseline (prior to 1st vax)	3899.5	3429.75	2.06701e+06	3660.25	2568.5	3404.5	2532.75	3196	2890.75	4234.25	4645.75	6903	3185.75	2665	3065.25	1952.75	3091.75	3632.25	3708.25	6395.5	67512.8	3910.5	2597.25	3489	2327.5	5052.5	3141.5	3444.5	3598	25447	3517.25	2344	3066.5	2282.5	3102	2636.5	3550.75	4217.5	2.63408e+06
HIV Vaccine Trial Network Protocol 078	243	ECP00929-06	168431965	ECP00929-06	2010-09-30	2	T1	NYVAC-B mo(0,1) + NaCl mo(5) + rAd5 mo(6)	B	baseline (prior to 1st vax)	3484.5	3218.75	89633.5	3457.75	2341.5	3060.75	2195.5	3042.5	2737.25	4940	4838	50546.5	3643.5	2209.75	2760.25	2239	2867.25	3085.25	3825	5250.25	138220	8942.5	2325	16197.2	2264.25	25430	3122	3221.75	3562.5	103599	4108.75	2219.25	5738.25	2113.25	4497.5	2747.75	3419.5	3783	2.58018e+06
HIV Vaccine Trial Network Protocol 078	343	HCP00337-03	168430433	HCP00337-03	2009-10-27	2	T4	rAd5 mo(0) + NaCl mo(1) + NYVAC-B mo(5,6)	B	baseline (prior to 1st vax)	3260	2995.75	69259.8	3275.25	2304.5	2971.25	2139	2951	2392.75	6074.75	5643	10328	3787.75	4369.5	3186.25	2407	3147.5	3046.25	4032	5106	74115	4491.75	2701.25	3938.25	2268.5	3562.25	3152.75	3687.25	3626.75	47263.5	3561.5	2344.75	3116.75	2230.5	2968	2708.75	3568.5	4001.5	2.56889e+06
HIV Vaccine Trial Network Protocol 078	344	CCP0035G-03	168430655	CCP0035G-03	2009-11-05	2	T4	rAd5 mo(0) + NaCl mo(1) + NYVAC-B mo(5,6)	B	baseline (prior to 1st vax)	3524	3002.5	1.06483e+06	3548.75	2617.75	3023	2174.25	3206.75	2663	2178.5	2203	65327.5	5145.5	3293	4713	1295.5	2050	1527.75	3840	4672.75	86194.2	4327	2429.5	3869.5	2138.25	3863.5	2928.25	3500	3517.5	63136	4368.75	2292.5	3535.25	2190	3060.25	2596	3277.75	3715.75	2407932
HIV Vaccine Trial Network Protocol 078	11	JCP0047Y-04	168431159	JCP0047Y-04	2010-01-26	2	T4	rAd5 mo(0) + NaCl mo(1) + NYVAC-B mo(5,6)	B	baseline (prior to 1st vax)	4674.75	3393.75	1.00992e+06	6647.75	2653.75	5359.5	3584	3746.75	3129	5752.5	6131.25	7671.5	3202	2238.25	2855.25	7021.25	3042.25	3901	4547.75	5934	259184	4135.5	2542.75	3912.5	3181.75	16053.8	2979.25	3500	3570.25	92249	3623.5	2411.75	3082.25	2476.75	3133.75	2702	3947.5	4218.5	2237136
HIV Vaccine Trial Network Protocol 078	164	CCP004PZ-06	168431200	CCP004PZ-06	2010-03-24	2	T4	rAd5 mo(0) + NaCl mo(1) + NYVAC-B mo(5,6)	B	baseline (prior to 1st vax)	3464.5	3210	1.51654e+06	3792	2437.25	3461	2295.25	4049	3028.75	5632.5	7393.75	20856.2	3580.25	2537.75	2931.5	2164	3059	3027.5	3854	5275.25	94285.5	5379	2241.5	6209.5	3087.25	7987.5	3695.75	3294.25	3407.5	68384	3333.5	2291.25	3007.5	2128	3074	2681.75	3376.5	3895	2.74923e+06
HIV Vaccine Trial Network Protocol 078	40	FCP004ZW-04	168431345	FCP004ZW-04	2010-04-14	2	T4	rAd5 mo(0) + NaCl mo(1) + NYVAC-B mo(5,6)	B	baseline (prior to 1st vax)	4293.5	3353	14583.8	3875.5	2536.5	3454.5	2720.5	3196.75	2682.75	3456.25	4148.5	4461.5	3277.5	1890.25	2659.5	1955	3099.25	2662.5	3894.75	4503	15869	6930.75	2722.75	4840	2368.5	4081.5	2968.75	3464	3686.5	42432	3619.5	2328.75	3472	2455	3194	2708.25	3631.5	4150.75	1.95666e+06
HIV Vaccine Trial Network Protocol 078	270	KCP0066F-07	168431632	KCP0066F-07	2010-05-27	2	T4	rAd5 mo(0) + NaCl mo(1) + NYVAC-B mo(5,6)	B	baseline (prior to 1st vax)	3571	3210.25	825405	3651.5	2523	3876.75	2519.5	3170.25	2617	6917.75	10080.5	37894.8	3602.5	2402	3295	3450	3322	3823	4232.75	6293.75	72970.2	4694.5	2336.5	4913	2421	3890	3213.5	3585.75	8812.25	29974.8	3647.5	2393	3316	2389.25	3129.75	2777	3819	3861.75	2.40068e+06
HIV Vaccine Trial Network Protocol 078	404	DCP006PC-02	168431640	DCP006PC-02	2010-06-08	2	T4	rAd5 mo(0) + NaCl mo(1) + NYVAC-B mo(5,6)	B	baseline (prior to 1st vax)	3355.5	2999.25	30478.5	3323.5	2144.75	3121.5	2426.5	2798	2349.5	3542.25	4015.5	35462	3460.75	2031.25	2790	2089	2610.5	3042	3600.25	3652.75	58642	3720.75	2291.75	3586.5	2169.5	5179.25	2611.75	3372.75	3427	20402.8	3441.25	2252.25	2989.75	2047.5	2992.5	2511.25	3662.5	2.41173e+06	3571.5
HIV Vaccine Trial Network Protocol 078	262	FCP007W8-04	168431694	FCP007W8-04	2010-07-12	2	T4	rAd5 mo(0) + NaCl mo(1) + NYVAC-B mo(5,6)	B	baseline (prior to 1st vax)	6558.5	3532.25	1.85025e+06	3716.5	2522.5	3472.5	2243	3239.75	3149	5237.5	3899.75	6428.5	3440	12211	3109.5	2298.5	2844.5	2858.75	4235.5	5088.25	74238	4526.75	2481	11068	2345	4090.25	3021.75	3362.75	3452.75	35385.8	3566.25	2275.25	3331.75	2144	2946	2634	4063	4405	2.48618e+06
HIV Vaccine Trial Network Protocol 078	29	KCP008XB-07	168432138	KCP008XB-07	2010-09-23	2	T4	rAd5 mo(0) + NaCl mo(1) + NYVAC-B mo(5,6)	B	baseline (prior to 1st vax)	3689.75	3291.75	1263786	3819.5	2400.25	3302	2494.75	3713	2798.75	3231.25	4142.75	22569.2	3669.25	2157.25	3085.5	1915.25	2903	2825.5	3726	4308	43982.8	6737.5	2297.5	6519.25	2141.25	5904.5	2804	3327.75	3300.75	56469.8	3687	2318.25	3028.25	2313	3165.25	2504.5	3409	4905	2.19315e+06
HIV Vaccine Trial Network Protocol 078	28	JCP008QT-03	168432262	JCP008QT-03	2010-09-15	2	T4	rAd5 mo(0) + NaCl mo(1) + NYVAC-B mo(5,6)	B	baseline (prior to 1st vax)	4160	3349	2188120	3705.75	2678.25	3555	2342.5	3680	3030	3348.75	9240.75	23844	3327.25	1989	2628.25	2074	2813.5	3002.75	3732.5	5366.5	16433	3996.5	2221.25	4815.25	2193.5	3619	3215.5	3582.5	3987	107648	3740	2691.75	3225	2495.5	3235.25	3015.5	875376	754858	2.45873e+06
HIV Vaccine Trial Network Protocol 078	249	ACP009LB-07	168432301	ACP009LB-07	2010-10-18	2	T4	rAd5 mo(0) + NaCl mo(1) + NYVAC-B mo(5,6)	B	baseline (prior to 1st vax)	3237.75	2905.75	32510.8	3675	2255	2913.25	2078.5	2963	2412	4169.75	6149.75	41440.8	3246.25	2012.25	2936.5	2175.75	2895.75	2856.25	3969.75	25054.2	60333	4151.25	2323.5	5315	2256.5	5996	2944.25	3391.5	3743.25	37775.8	3520.5	2376.25	3137.25	2106	3332.5	2518.25	3445.5	5157.5	2.18447e+06
HIV Vaccine Trial Network Protocol 078	451	ACP00DNM-04	168432818	ACP00DNM-04	2011-03-22	2	T4	rAd5 mo(0) + NaCl mo(1) + NYVAC-B mo(5,6)	B	baseline (prior to 1st vax)	3421.75	3074.25	594296	3468	2312.5	3028	2261.5	3200	2526	3262.5	3731.75	9049.75	3186.5	2186	2748	1899.25	2825.75	2738	3894.75	6823.5	37586.8	7481.5	5653.5	22597.8	2578.75	5748.25	3146	3486.5	3780	15653	4207.5	3138.5	7439.5	2178	3240	2795.25	3430	2.13435e+06	3774.5
HIV Vaccine Trial Network Protocol 078	456	ECP00DBG-08	168432865	ECP00DBG-08	2011-03-01	2	T4	rAd5 mo(0) + NaCl mo(1) + NYVAC-B mo(5,6)	B	baseline (prior to 1st vax)	3304	2819.5	20066	3528.5	2269.5	2894	2145.5	3022.75	2403.5	5091.25	3876.75	8968	3267.5	1984.5	3319.5	2089.5	2893.25	2617.5	4323	4328	103562	4996.5	2586.5	6282.75	2247.25	7220.5	2744.25	3293.25	3427.5	33159.2	3559	2166.75	3194.75	2085.75	3314.75	2701	3587.5	2056907	3622.25
HIV Vaccine Trial Network Protocol 078	466	HCP00DXZ-03	168432922	HCP00DXZ-03	2011-03-30	2	T4	rAd5 mo(0) + NaCl mo(1) + NYVAC-B mo(5,6)	B	baseline (prior to 1st vax)	3439.25	3198.5	477584	6089.75	2326	13329.2	2419.75	5324.5	2732	3307.5	3619.5	96098.5	3414	2055	2856.75	2059.5	3076.5	2772.5	3649.5	8469	60860.8	9728	2462.5	24804.5	2452.5	7779.5	2654.75	3521.5	3922.5	17464	3811	2199.5	4746.25	2279.25	3512.5	2651.25	3729.75	2177623	3624.5
HIV Vaccine Trial Network Protocol 105	515	F160SWW8-10	123600459	F160SWW8-10	2014-08-13	2	T1	Placebo for DNA + AIDSVAX B/E mo(0,1) & DNA + Placebo for AIDSVAX B/E mo(3,6)	B	baseline (prior to 1st vax)	3656	3272	1217792	3752	2229.5	3173	3056.5	2971.25	2625.25	3296.5	4154.25	86903.5	3990	2223	2795.25	1884	2857.75	2796.75	3763.5	4447	43558.8	104048	2575	7915.25	2385.5	3897.5	2966.75	3301.5	3600.5	16914.8	9424.75	2022.75	3084.25	2067.25	2917.5	2663.75	3687.5	2.40494e+06	745550
HIV Vaccine Trial Network Protocol 105	526	E160SYGY-10	123600509	E160SYGY-10	2014-08-21	2	T1	Placebo for DNA + AIDSVAX B/E mo(0,1) & DNA + Placebo for AIDSVAX B/E mo(3,6)	B	baseline (prior to 1st vax)	3901	3369	1.83439e+06	3389.5	2401	3227.5	2456	4189.5	3140	3682	4076	6981.25	3970	2328.5	4359	1990.75	4366.25	3063	5334.75	5942.25	107658	6532.25	2866	12921.2	2562	8657	16676	3291.25	3736.75	35385.2	3559.5	2279.5	4213.5	2259.5	3689.5	3764.5	3694.25	2540459	3665.25
HIV Vaccine Trial Network Protocol 105	525	E160SYC4-07	123600513	E160SYC4-07	2014-08-21	2	T1	Placebo for DNA + AIDSVAX B/E mo(0,1) & DNA + Placebo for AIDSVAX B/E mo(3,6)	B	baseline (prior to 1st vax)	3299.25	3151.25	547437	3465.5	2268	2986	2449.25	2926.75	2497.5	3476.25	4123	9321.25	3381.75	2264	2909	1956.5	2951	3027	3412.5	3618	88277.5	6713.75	2137.5	4386.5	2174.5	3744.75	2685	3257	3442.5	27078.8	3291	2323.5	2910.5	2084.25	2904	2564.75	3933.5	2265643	3545
HIV Vaccine Trial Network Protocol 105	641	F160T6HF-10	123600604	F160T6HF-10	2014-10-02	2	T1	Placebo for DNA + AIDSVAX B/E mo(0,1) & DNA + Placebo for AIDSVAX B/E mo(3,6)	B	baseline (prior to 1st vax)	3258.75	2929.5	33644.2	3383.5	2177	2830	2139.5	2860.5	2512	3740.5	3877	5420.5	3399.75	2023.5	2814.5	2162.25	2727.5	4147.75	3669.5	4589	28994.8	4560.5	2303.75	9411.25	3516.25	5359.5	4570	3242.75	3320	13420.5	3551	2283.5	3491	2255.5	3164.5	2888.5	3801.25	2067776	3597
HIV Vaccine Trial Network Protocol 105	552	H160T52M-04	123600629	H160T52M-04	2014-09-29	2	T1	Placebo for DNA + AIDSVAX B/E mo(0,1) & DNA + Placebo for AIDSVAX B/E mo(3,6)	B	baseline (prior to 1st vax)	3725.75	2947.25	1368322	3786	2292.5	14969.5	2936	6430	3204.25	3214.5	4183	11254	3420.75	2104	2797.25	1939.75	2868.25	3181.75	4233	4209	81145	7793.5	2334.75	11673	2338	4938.25	3402.75	3538	3519.25	37587.2	3848.5	2276.75	4087.25	2231	3122.25	2751.5	3685	2.43751e+06	3533
HIV Vaccine Trial Network Protocol 105	517	DB502NWZ-05	125603240	DB502NWZ-05	2014-08-15	2	T1	Placebo for DNA + AIDSVAX B/E mo(0,1) & DNA + Placebo for AIDSVAX B/E mo(3,6)	B	baseline (prior to 1st vax)	3455	3295.75	936850	4060	2195	5327	2347.5	4287.5	2491	3309.25	3911.75	6049	3154.5	2051.25	2566	1962.25	2789.25	2917.5	5925	4060	232192	55113	2306	83184	2232.5	60018.2	3444.25	3329	3430.75	66620.2	20441	2003.5	37192.8	2127.75	22759.8	2739.5	3446.25	2.42657e+06	3489.5
HIV Vaccine Trial Network Protocol 105	530	GB502P3Z-10	125603305	GB502P3Z-10	2014-08-25	2	T1	Placebo for DNA + AIDSVAX B/E mo(0,1) & DNA + Placebo for AIDSVAX B/E mo(3,6)	B	baseline (prior to 1st vax)	3427.75	3955	1.54949e+06	3588.25	2667	3079.75	2352.5	3223.5	29062.2	5449.75	7523	209714	3223	2113.75	3050	3226.5	2919.25	3123	3468	3662.25	117015	4827.25	2182.5	6893.75	2225.5	5147.5	2730	3591.5	10522	41311.2	4221.25	2196	5767	2225.75	3985.75	2639	3618.5	2.45596e+06	3594.25
HIV Vaccine Trial Network Protocol 105	553	KB502PJV-14	125603351	KB502PJV-14	2014-09-25	2	T1	Placebo for DNA + AIDSVAX B/E mo(0,1) & DNA + Placebo for AIDSVAX B/E mo(3,6)	B	baseline (prior to 1st vax)	3860	3373.5	1.54853e+06	3344.5	2165	3113	2399	2980.5	2537.5	3654	4046.75	8243.75	3532.5	2153	2770	2062.5	2892.75	3170	3748	3705	110938	3849.25	2495.25	3719.25	2200.5	3243.25	2762.25	3338.75	3414	37469	3408.5	2465	2986	2135.75	2851	2567.5	3341	2.5689e+06	3646.25
HIV Vaccine Trial Network Protocol 105	611	JB502QFZ-08	125603418	JB502QFZ-08	2014-11-26	2	T1	Placebo for DNA + AIDSVAX B/E mo(0,1) & DNA + Placebo for AIDSVAX B/E mo(3,6)	B	baseline (prior to 1st vax)	3580.25	2907	256337	3761.75	6201.75	3035	2379.5	3108	23584.2	3634.5	3848.25	4159	3634.75	2025.25	2572.25	1966.25	2733.5	3752.75	3519.5	5757.75	28061.5	4338.5	2266.25	3825	2127	3859.5	2842.75	3245.25	3318.5	9763	3303.75	2087.5	2942.75	2182.5	2741	2496.5	3571.5	2.03979e+06	4403
HIV Vaccine Trial Network Protocol 105	599	HB502QKV-05	125603429	HB502QKV-05	2014-12-03	2	T1	Placebo for DNA + AIDSVAX B/E mo(0,1) & DNA + Placebo for AIDSVAX B/E mo(3,6)	B	baseline (prior to 1st vax)	3599.75	2871.5	18240.5	3462.5	2323.5	2889	2271.5	2930.5	2449.25	3290	4109	6233.75	3258.5	1929.75	2757	1981.75	2645.25	2599	3742.5	3716.5	52407	3668.75	2262.25	7570.75	2191.5	3662	2687	3257	3283.5	27026.5	3340	1959.5	2965.25	2123.5	2971	2486.5	3851	2.40266e+06	4006.75
HIV Vaccine Trial Network Protocol 105	512	FAZ03T7J-13	126600018	FAZ03T7J-13	2014-07-16	2	T1	Placebo for DNA + AIDSVAX B/E mo(0,1) & DNA + Placebo for AIDSVAX B/E mo(3,6)	B	baseline (prior to 1st vax)	4774.25	2710.25	329280	22352.5	2476.25	4214.5	2023.5	3522	2517.5	3349.25	4062.25	4087	3452	2013	2544.75	1831.25	2759.5	3089.25	3561	3832.75	73948.5	4170	2329.5	6200.5	2344	3295.5	2892.75	3144.5	3318.75	15365	3390	2168.75	3189.5	2093.75	2869	2627.5	3496	2137308	9090
HIV Vaccine Trial Network Protocol 105	533	C090RJ7R-06	127602869	C090RJ7R-06	2014-09-08	2	T1	Placebo for DNA + AIDSVAX B/E mo(0,1) & DNA + Placebo for AIDSVAX B/E mo(3,6)	B	baseline (prior to 1st vax)	3620	2940	1.17736e+06	3527	2770.25	3133.25	2150	3240	2597.25	6592.5	9528.75	22341.8	4237.5	3464.25	4349.75	3475.5	5669.5	3316.5	4526.5	5117.75	161521	5029	2586	4653.75	2641	4449	2976.5	3807	11785	45041.8	3534	2369.25	2994.25	2429.5	2895	2693.25	3443.5	2.5813e+06	3597.5
HIV Vaccine Trial Network Protocol 105	614	A090RR0W-08	127602947	A090RR0W-08	2014-11-13	2	T1	Placebo for DNA + AIDSVAX B/E mo(0,1) & DNA + Placebo for AIDSVAX B/E mo(3,6)	B	baseline (prior to 1st vax)	4564	68824.2	1.85563e+06	4147	2419	6107	2577	4061.25	3756.5	3261	4029.75	8231	4088	1988.5	2786	2047.5	2821.25	2803	4895.25	5946.5	75990	7193.5	3310.25	12020.2	2455.5	5572.5	4660.75	3426.25	3485.5	28181.8	3490.25	2368.5	3491.25	2124.75	2993.5	2644	66583.5	2.41199e+06	4109.5
HIV Vaccine Trial Network Protocol 105	547	F57064QF-04	132602421	F57064QF-04	2014-09-16	2	T1	Placebo for DNA + AIDSVAX B/E mo(0,1) & DNA + Placebo for AIDSVAX B/E mo(3,6)	B	baseline (prior to 1st vax)	3766	3226.5	742033	4249.75	2456.5	3343	2609.5	3698.5	2791	3458	3761	12609.5	3423.5	2129.75	2904	2061	3109.25	2736.75	5044.5	4248.75	70616	8524.5	2370.25	19046.8	2470.75	6500	2713	3618	3581.5	18714.8	4276.75	2446.75	6269.5	2183.25	3491.5	2622.5	3325	2.09552e+06	3609.75
HIV Vaccine Trial Network Protocol 105	556	G570652N-02	132602436	G570652N-02	2014-09-24	2	T1	Placebo for DNA + AIDSVAX B/E mo(0,1) & DNA + Placebo for AIDSVAX B/E mo(3,6)	B	baseline (prior to 1st vax)	3550	3047	286869	3430.5	2212.5	3059	2235.75	2962.5	2569.5	3264.25	3851.25	4328	3495.75	2067.5	2821.75	2014.5	2868.25	2763.75	4648	3987.5	68985.2	4314.5	2629.5	5800	2662	3501.25	2930.75	3331	3415.25	9572.5	3336	2083	2948.5	2197.5	3037	2470.25	3396.75	1.43951e+06	3535.5
HIV Vaccine Trial Network Protocol 105	514	B160SY13-09	123600538	B160SY13-09	2014-08-20	2	T2	DNA + Placebo for AIDSVAX B/E mo(0,1) & Placebo for DNA + AIDSVAX B/E mo(3,6)	B	baseline (prior to 1st vax)	3141.5	2696.5	50229.2	3300	2292	2991.25	2110.75	2849.5	2366	3201.5	3867	7534.5	3290	2355.25	2628.5	2128.25	2783	2704.75	3584.5	3650	76704.5	3526.5	2160	3365.75	2072	4307.5	2707.75	3280.25	3588.25	24759.8	3398.25	2193.75	2978.75	1945.25	2843	2650	3508.5	2.17188e+06	3566.5
HIV Vaccine Trial Network Protocol 105	545	C160T1FP-10	123600618	C160T1FP-10	2014-09-10	2	T2	DNA + Placebo for AIDSVAX B/E mo(0,1) & Placebo for DNA + AIDSVAX B/E mo(3,6)	B	baseline (prior to 1st vax)	3406.25	3125.5	2.00384e+06	8694	2414	3308.25	2485.25	2929	3028.75	3588.75	3948.5	5927.75	3280	2002.5	2837.75	2122	2872.75	2732.5	3796.5	4292.5	34068.2	3961.5	2250.25	4195.25	2212.25	3560.25	2939.25	3334.5	3350	27591.5	3595	2231.75	3107.75	2070	3074.5	2726.5	3776.25	2.48236e+06	4445.75
HIV Vaccine Trial Network Protocol 105	638	G160T8ZV-13	123600682	G160T8ZV-13	2014-10-16	2	T2	DNA + Placebo for AIDSVAX B/E mo(0,1) & Placebo for DNA + AIDSVAX B/E mo(3,6)	B	baseline (prior to 1st vax)	3504.5	2990	565406	3385.75	2281	3122.5	2212	2877.25	2738.5	4974.75	7387.75	17902.8	3196	2055	3086	2866.75	3156.5	3157.75	3432.5	3520.75	59849.5	4257.25	2247	5075.5	2187	3610	2675	4062.5	9812.25	19180	3454.25	2170	3039.25	2232.75	2916	2613	3658.5	2.12435e+06	3799
HIV Vaccine Trial Network Protocol 105	635	J160TBQT-04	123600708	J160TBQT-04	2014-10-23	2	T2	DNA + Placebo for AIDSVAX B/E mo(0,1) & Placebo for DNA + AIDSVAX B/E mo(3,6)	B	baseline (prior to 1st vax)	3566.5	2879.25	416231	3479.75	2234.25	4064.5	2327.75	3112.5	2608.5	5707.75	4126	9580	11574	1963.5	2818.75	1843.5	2833.25	2847.25	4341	6017.5	102814	4318	2366.25	3933.25	2439	9030.5	3310.5	3457	3489.75	40501.8	3416.75	2255.25	3014.5	2228.5	2946.25	2643	3557	2472879	86948.2
HIV Vaccine Trial Network Protocol 105	620	A160TH0J-10	123600720	A160TH0J-10	2014-11-10	2	T2	DNA + Placebo for AIDSVAX B/E mo(0,1) & Placebo for DNA + AIDSVAX B/E mo(3,6)	B	baseline (prior to 1st vax)	3464.5	2942.25	101134	3398.75	2350	2920.25	2140.5	2892.75	2442.25	3915.75	4708	67960.5	3514	2043.5	2924.25	2574.5	2760.75	2779	3586.25	4060	164492	4303.75	2255	4659	2134.75	4739.5	2734.75	3456.5	4497.5	95102.2	3534.25	2211.5	3049	2202	3036.5	2572	3639.75	2.52743e+06	3423.5
HIV Vaccine Trial Network Protocol 105	529	GB502P2M-09	125603294	GB502P2M-09	2014-08-25	2	T2	DNA + Placebo for AIDSVAX B/E mo(0,1) & Placebo for DNA + AIDSVAX B/E mo(3,6)	B	baseline (prior to 1st vax)	4292.5	7456.5	955724	3600.75	2364.25	3066.25	5003.75	3165.5	2697	5216.25	7013.5	4212.5	3223	2186.75	3017.5	2927.5	2875.75	2943.75	3447.5	3717.75	20583	3981.75	2206	4080	2355.5	3384.5	2781.75	3525.25	7949.5	17123	3503	2143	3419	2126.75	3034.5	2615.5	3772.5	2.15891e+06	3383
HIV Vaccine Trial Network Protocol 105	543	KB502P8Y-08	125603339	KB502P8Y-08	2014-09-12	2	T2	DNA + Placebo for AIDSVAX B/E mo(0,1) & Placebo for DNA + AIDSVAX B/E mo(3,6)	B	baseline (prior to 1st vax)	3383.75	2942	314915	3573.25	2231.75	3174.5	2251.5	3311.5	2907.25	3484.75	6289.25	4991.25	3551.5	2163	2472.25	2023.25	2911	2906	10032	5059.5	74771	10391.2	5241	25654	3260.25	8559	4379.25	4000	4395.5	17213.8	3960.5	3044	4415	2223.75	3182	2908.5	3540.25	1.8604e+06	3575.75
HIV Vaccine Trial Network Protocol 105	625	DB502PZ7-08	125603396	DB502PZ7-08	2014-10-28	2	T2	DNA + Placebo for AIDSVAX B/E mo(0,1) & Placebo for DNA + AIDSVAX B/E mo(3,6)	B	baseline (prior to 1st vax)	3368	3061.75	377542	3425.5	2294.5	3061.75	2450.5	3048	2356.5	10861.5	4685	6504.5	30957.8	7013	35210.8	2652	9431.75	14493	4437.75	6004	161579	8144.5	2527.75	12860	2570.75	10115.5	4641	3650.25	3805.25	59451.2	4023.75	2155.75	4392	2276	3618.5	2789.5	3815	2.33817e+06	94964.5
HIV Vaccine Trial Network Protocol 105	522	GAZ03TCC-09	126600033	GAZ03TCC-09	2014-07-22	2	T2	DNA + Placebo for AIDSVAX B/E mo(0,1) & Placebo for DNA + AIDSVAX B/E mo(3,6)	B	baseline (prior to 1st vax)	37046	3300.75	372844	3662.75	2259.5	3421	5728.75	3657.5	2558	4037	3929.75	5079.75	3351	2885	2866.75	2369.25	2796.5	2856.75	3959	4584.25	88681.8	5591	2494.25	16742.5	2416.75	5339.25	3523	3451	3676	17663	3488	2194.5	4534.25	2252.5	2857.5	2491.75	3566	2131116	3245.25
HIV Vaccine Trial Network Protocol 105	513	B090RD01-10	127602817	B090RD01-10	2014-07-23	2	T2	DNA + Placebo for AIDSVAX B/E mo(0,1) & Placebo for DNA + AIDSVAX B/E mo(3,6)	B	baseline (prior to 1st vax)	3504	2991.75	264684	3610	2330	3218.75	2436.75	3071.5	2595.25	3701.75	4476.75	3861	3267	2025.5	2834.5	2133.75	2818	2922.25	4550.5	4726.75	93296	7006.75	2296.25	14509.5	2497.75	7675	2822	3220.5	3390.25	13853.2	3589	2137	4146.5	2315.5	3293	2656.5	3890.25	1.56364e+06	3648.75
HIV Vaccine Trial Network Protocol 105	557	F57064XM-03	133601229	F57064XM-03	2014-09-22	2	T2	DNA + Placebo for AIDSVAX B/E mo(0,1) & Placebo for DNA + AIDSVAX B/E mo(3,6)	B	baseline (prior to 1st vax)	5918	55823.5	1.83839e+06	4617	2309.25	4806	3223.25	3353.25	3207.5	3629.5	4259	15451.5	3354.25	1944.5	2895.25	2018	2860.5	3013.75	3836.75	5559.5	24755.2	3993.5	2240	5445.5	2284.25	4191	3016.25	3271.5	3458	21414.5	3352.5	2154.25	2996	2103	2905.25	2628.25	37953.8	2.60028e+06	3728.5
HIV Vaccine Trial Network Protocol 105	617	F570663Y-09	133601346	F570663Y-09	2014-11-06	2	T2	DNA + Placebo for AIDSVAX B/E mo(0,1) & Placebo for DNA + AIDSVAX B/E mo(3,6)	B	baseline (prior to 1st vax)	26836.2	3452.5	837606	115355	5001.75	91603.2	2855	11920.8	15272	3281	4072.5	9230.5	3535.75	2199.75	2830.5	1911.25	2948.75	2831	4464.25	4666.75	34367	7391	3141.25	14060.5	2356.5	7283.5	3090	3320	3686	16086.8	4122.5	2727.75	5186.5	2151.5	3611	2697.5	3752.5	2.20001e+06	594220
HIV Vaccine Trial Network Protocol 105	605	A57066H3-03	133601387	A57066H3-03	2014-11-19	2	T2	DNA + Placebo for AIDSVAX B/E mo(0,1) & Placebo for DNA + AIDSVAX B/E mo(3,6)	B	baseline (prior to 1st vax)	3257	2994.5	43789	3419.75	2332.25	3018.25	2285.25	2907	2569.75	3481	3814	7413.75	3152.5	1950.75	2609.25	1973	2637	2823	4604.5	6129.25	44835.2	4791	2345	7624.5	2916.5	5720.75	10559.5	3264.25	3350.5	23204.8	3462	2449	3358	2186	3006	2776.5	3548.25	2.42278e+06	3390
HIV Vaccine Trial Network Protocol 105	536	E4Z05DZD-05	158602304	E4Z05DZD-05	2014-09-03	2	T2	DNA + Placebo for AIDSVAX B/E mo(0,1) & Placebo for DNA + AIDSVAX B/E mo(3,6)	B	baseline (prior to 1st vax)	3585.25	3643.5	1.5267e+06	4567.25	2289.5	2976.5	2263.75	2847.75	2623	6759.5	11865.2	5811.25	3278.25	2072.25	3109	3705.25	2858	3086.5	3594.5	4841	121288	7845.25	2147.25	24987.5	2148	8153.5	2873.5	3496.25	5275.5	39780.8	4172.5	2230.5	9587	2072.75	3992.75	2685.75	3748	2452102	3514.5
HIV Vaccine Trial Network Protocol 105	537	K4Z05DXY-06	158602357	K4Z05DXY-06	2014-09-02	2	T2	DNA + Placebo for AIDSVAX B/E mo(0,1) & Placebo for DNA + AIDSVAX B/E mo(3,6)	B	baseline (prior to 1st vax)	3460.75	2949	42628.2	3489.75	2027	2973.75	2293	3003.5	2485	6430.25	6554.25	19904.2	3195.25	2000.5	2679.75	2741.75	2847.5	2981	4763	4759.5	137416	4466.75	2491	4161	2550.5	4842	2976	3207.25	3983.75	35309.8	3481.25	2078.5	2997.75	2104.25	3065.5	2572.5	3332.5	2.12687e+06	3517.25
HIV Vaccine Trial Network Protocol 105	519	H160SSPY-09	123600426	H160SSPY-09	2014-07-31	2	T3	DNA + Placebo for AIDSVAX B/E mo(0,1) & DNA + AIDSVAX B/E mo(3,6)	B	baseline (prior to 1st vax)	3338.75	3183.5	66150.2	3470.5	2184.75	2860.5	2382.75	2723	2400.5	3604.5	4202	22230	3461.5	2551.5	2842.75	2213.75	2724	3187.5	3849.5	3767	203680	5909.75	2459.75	7526	2611.75	4606.5	2808.25	3361	3507.75	50197.8	3694.75	2317.25	3070.5	2460	2873.5	2622.75	3707	2.38299e+06	3621
HIV Vaccine Trial Network Protocol 105	621	B160TF6P-10	123600431	B160TF6P-10	2014-11-03	2	T3	DNA + Placebo for AIDSVAX B/E mo(0,1) & DNA + AIDSVAX B/E mo(3,6)	B	baseline (prior to 1st vax)	4111	3184.75	791357	3626.5	2317	3099.25	2390	3076.5	2819.5	3755	4552	28950.5	3649	2203.5	3016.5	2708.25	3443.75	2791.75	4723	4799	41301	4425.5	2398.75	3965.5	2787.5	5145.75	3181.25	3448.5	4354	24274.5	3416	2235.25	2920	2079	2980.75	2633	3611.5	2.15462e+06	3538.5
HIV Vaccine Trial Network Protocol 105	516	K160SXXT-10	123600467	K160SXXT-10	2014-08-19	2	T3	DNA + Placebo for AIDSVAX B/E mo(0,1) & DNA + AIDSVAX B/E mo(3,6)	B	baseline (prior to 1st vax)	3176	2816.5	6260.25	3482	2244	2649	2194.5	2850.25	2297.25	3068.25	4218	8307.25	3264	2092.5	2536.25	1823	2751.75	3119	3561.5	3822	28591.5	4553.75	2544	5291	2116	4412.75	2473.5	3186.5	3396.5	7656.75	3421.75	2124	3246	1933.25	3185.75	2683.25	3573.25	1.62674e+06	3589.5
HIV Vaccine Trial Network Protocol 105	524	EB502NY3-06	125603277	EB502NY3-06	2014-08-19	2	T3	DNA + Placebo for AIDSVAX B/E mo(0,1) & DNA + AIDSVAX B/E mo(3,6)	B	baseline (prior to 1st vax)	3322.25	2838	1.31993e+06	3532.25	2366.5	2977.25	2226.5	2902.25	2815.5	3480.25	4544	51941.2	3584.5	2709.25	2855	2971.5	2951	3029.5	3955	3975	55693.5	4671.75	2274	4864.75	2264	3552.5	3282.5	3222.25	3551	23750.5	3309.75	2205.25	3001.25	1993.25	2805.25	2651	3889	2.55587e+06	3733.75
HIV Vaccine Trial Network Protocol 105	531	DB502P59-05	125603281	DB502P59-05	2014-08-26	2	T3	DNA + Placebo for AIDSVAX B/E mo(0,1) & DNA + AIDSVAX B/E mo(3,6)	B	baseline (prior to 1st vax)	3372	2877	46301.5	3279.75	2302.5	2841	2211	2793.25	2333	5964	8915.5	7531	3291	2209.75	3074.5	3279.5	3021.5	3260.5	4204.5	15369.5	28108.2	4838.25	2544.75	5780.5	2478.5	4357.5	3065.75	3666.25	11270	18809.2	3449.5	2036.5	3219	2308.25	2998	2675.5	3659	2.43043e+06	3602.5
HIV Vaccine Trial Network Protocol 105	554	GB502PHJ-04	125603388	GB502PHJ-04	2014-09-24	2	T3	DNA + Placebo for AIDSVAX B/E mo(0,1) & DNA + AIDSVAX B/E mo(3,6)	B	baseline (prior to 1st vax)	4955.25	3423	756005	34862.8	2544.5	59834.5	2651	41489.2	2940.5	3563	4235.5	6348.5	3360.5	2055.25	2970.75	1992.5	2697	2838.5	4337.5	6728.25	52026	5254.5	2352.5	8804.75	2537.25	4891.5	3044.25	3408.5	3547.25	18607.5	3568.5	2277.5	3988.5	2240.25	3248.25	2697.5	7168.25	2201699	45610
HIV Vaccine Trial Network Protocol 105	520	AAZ03TM2-08	126600105	AAZ03TM2-08	2014-07-30	2	T3	DNA + Placebo for AIDSVAX B/E mo(0,1) & DNA + AIDSVAX B/E mo(3,6)	B	baseline (prior to 1st vax)	4530.25	3247.5	2.20181e+06	3756	2442	3153.75	2197.25	2992	3242.75	3623.5	4500.5	21829.5	3465.5	5044	2914.25	2396.25	2945	2812	3710	4098.25	72221.5	7686	2252	15939.5	2674.75	7848.5	2904.25	3041.25	3275	22138	4066.25	2064	5611.5	2075.5	3424	2537.5	3327.75	2.59183e+06	3493.25
HIV Vaccine Trial Network Protocol 105	527	JAZ03TZQ-08	126600112	JAZ03TZQ-08	2014-08-26	2	T3	DNA + Placebo for AIDSVAX B/E mo(0,1) & DNA + AIDSVAX B/E mo(3,6)	B	baseline (prior to 1st vax)	4027	2934.25	1.3506e+06	3591.75	2300.75	2970.75	2303.25	3052	2597.25	4537	3954.75	15635.5	3309.25	2544	2624	1877	2699.5	3020.75	3594.75	3380	66405	3895.75	2075.25	4252	2046	3329.5	2795	3464.5	3337.5	21684.5	3338.75	2152	3017	2162.5	2851.5	2574	3593.5	2.7457e+06	3684.25
HIV Vaccine Trial Network Protocol 105	544	C090RJQR-08	127602856	C090RJQR-08	2014-09-12	2	T3	DNA + Placebo for AIDSVAX B/E mo(0,1) & DNA + AIDSVAX B/E mo(3,6)	B	baseline (prior to 1st vax)	4273	3546.75	558804	3962.25	2300	5121	2223	3501	6662	4295.5	3884	33557.5	3475.75	2023	2852.5	3618	4454.5	2676.5	3817.75	4305.5	33780.5	7054	2228	21362.2	2378	6662.25	3378	3496	3468.75	10271	3468.5	2189	3252.75	2174.5	3196.25	2703.5	3738.75	1984464	3792.75
HIV Vaccine Trial Network Protocol 105	644	A090RM8S-08	127602912	A090RM8S-08	2014-10-08	2	T3	DNA + Placebo for AIDSVAX B/E mo(0,1) & DNA + AIDSVAX B/E mo(3,6)	B	baseline (prior to 1st vax)	3144.25	2898.5	252538	3560.75	2336	3453.75	2190.75	2979.75	2565.75	3173.5	4036	5859.75	3367	2264.5	2703.25	1941	2768	3028.5	3997.5	5249.75	174765	3815	2474.25	3044.5	2668.25	3549	2938	3350	3465.5	45753.8	3396	2307.5	2859	2214.5	2905.25	2453.25	3553.75	1.8428e+06	3446.75
HIV Vaccine Trial Network Protocol 105	613	F090RR6H-12	127602939	F090RR6H-12	2014-11-17	2	T3	DNA + Placebo for AIDSVAX B/E mo(0,1) & DNA + AIDSVAX B/E mo(3,6)	B	baseline (prior to 1st vax)	3222	3245	57345	3446.5	2288.5	2888.5	2252.5	2944	2365.5	3190.25	3817	383576	3763	2062.25	2935.75	1839.75	2775.5	2663	3289.25	3810.25	92677.5	4865.25	2312	5550.75	2068	4633.75	2523.25	3050.25	3283.5	32389	3256.5	2066.75	2985	2041.75	2876	2505.25	3504	2438002	3404
HIV Vaccine Trial Network Protocol 105	615	D090RQJP-09	127603019	D090RQJP-09	2014-11-06	2	T3	DNA + Placebo for AIDSVAX B/E mo(0,1) & DNA + AIDSVAX B/E mo(3,6)	B	baseline (prior to 1st vax)	3642.75	3206	1.00165e+06	3571.75	2178.25	3058.75	2173	2945	2591.25	3183	4405.5	34626.2	3966.5	1973.25	2833	1793.75	2655.25	2821	3391.25	4053.75	61084	3807	2283	4398.25	2196.5	4387	2853.25	3213.75	3304	25349.8	3361.5	2218.75	2954.25	2114.25	2938.5	2587.5	3447	2.44027e+06	3459.25
HIV Vaccine Trial Network Protocol 105	558	B57064WW-05	133601265	B57064WW-05	2014-09-19	2	T3	DNA + Placebo for AIDSVAX B/E mo(0,1) & DNA + AIDSVAX B/E mo(3,6)	B	baseline (prior to 1st vax)	3660.25	3318.5	1490914	3694.25	2392	3065.5	2453.25	3074.5	3144.5	3866.25	3767.5	5381.5	3405.5	1966.5	2706.5	1976.75	2747.25	2839.25	3602.5	3789.5	175756	4344.5	2318.25	4602	2347.5	3624.25	2928.25	3330.5	3352.25	57985.2	3277.75	2140.25	3027	2256.75	2900.5	2624.5	3558.25	2.37167e+06	3463
HIV Vaccine Trial Network Protocol 105	637	K57065PV-02	133601338	K57065PV-02	2014-10-16	2	T3	DNA + Placebo for AIDSVAX B/E mo(0,1) & DNA + AIDSVAX B/E mo(3,6)	B	baseline (prior to 1st vax)	3350.25	2903	17359.5	3423	2208	3035	2165	2757.5	2434	3375.5	3897.5	4471	3388	1921.5	2785.5	1897.25	2862.75	2872.5	3728.5	3505.5	302907	5609.25	2277.75	8057.25	2595	5871.5	2667.75	3352	3289.75	84715.5	3554.75	2267.75	3269	2198.25	3012.75	2603	3461.75	1.99356e+06	3552.5
HIV Vaccine Trial Network Protocol 105	597	B4Z05NMT-09	158601735	B4Z05NMT-09	2014-12-10	2	T3	DNA + Placebo for AIDSVAX B/E mo(0,1) & DNA + AIDSVAX B/E mo(3,6)	B	baseline (prior to 1st vax)	3438	3440.75	1.22835e+06	3550	2446	3242.5	2390.5	3000.75	2931.25	3339.5	3745	42243.2	3268.5	2124	2606	1886	2652.5	2663.25	3724	3639.75	158972	3942.5	2355.5	6582	2251.5	3813.5	3258.5	3246.25	3452.5	44786.5	3475.75	2353	3244.75	2165.75	2973.5	2563.25	4564.5	2544174	4276.5
HIV Vaccine Trial Network Protocol 105	566	E160T74K-09	123600657	E160T74K-09	2014-10-08	2	T4	DNA + AIDSVAX B/E mo(0,1,3,6)	B	baseline (prior to 1st vax)	3687.75	2998.75	1.23601e+06	3569.75	2233.5	2981.25	2251.25	2866.75	2587.25	3246.5	4087.25	6376	3476	2146.75	2665.5	2630.5	2942	3002.5	3716.25	4506	47274.5	4048	2342	4146.25	2252	3853.5	2780.25	3357	3301.75	21799	3402	2253.5	2857.25	2147	3027.5	2596.25	3510.75	2.44977e+06	3539.75
HIV Vaccine Trial Network Protocol 105	636	E160T9V5-10	123600690	E160T9V5-10	2014-10-20	2	T4	DNA + AIDSVAX B/E mo(0,1,3,6)	B	baseline (prior to 1st vax)	3718	3333.75	265602	3605.5	2194.5	2917	2408.5	2999.25	2529.5	3378.75	3936.5	25510.5	3461	2207.5	2746	1988.25	2686.75	2780.5	7036.25	3954.25	57102.8	4729.5	2517.5	3814.75	2346.5	7389.5	10334.8	3310.5	3445	23217.8	3435.25	2255.5	3023.25	2264.25	3133.75	2973.5	3906.75	2333701	3873.25
HIV Vaccine Trial Network Protocol 105	521	JB502NQG-06	125603225	JB502NQG-06	2014-07-31	2	T4	DNA + AIDSVAX B/E mo(0,1,3,6)	B	baseline (prior to 1st vax)	3788.75	3405.25	1.65539e+06	3474.25	2358	3020	2359	2972.75	3135.25	3759.5	4745	17581.8	3422.75	7395.75	3056.75	2297.75	2927	2650	3731	4061.5	191172	4190.5	2668.5	3467.75	2325.25	3708.5	2903.25	3171	3360.75	50063.5	3572.75	2208	3620.25	2366.75	3045.5	2423	3621.75	2.45034e+06	3561.25
HIV Vaccine Trial Network Protocol 105	523	AB502NZ8-05	125603258	AB502NZ8-05	2014-08-21	2	T4	DNA + AIDSVAX B/E mo(0,1,3,6)	B	baseline (prior to 1st vax)	3836	2851.75	1.28104e+06	13946.2	2373.75	52910.5	2494.75	8879	4086.5	3680	4323.75	49358.8	4882.5	3089.5	3156.5	2513.25	4034.75	3132.75	3670.75	3810.25	237848	16873.5	2459.25	42314.5	2407.75	17771	2879	3050	3410	97062.2	3584.5	2151.25	4836.5	2161	3345	2608	3809.5	2600639	10463
HIV Vaccine Trial Network Protocol 105	540	DB502P6G-10	125603323	DB502P6G-10	2014-08-27	2	T4	DNA + AIDSVAX B/E mo(0,1,3,6)	B	baseline (prior to 1st vax)	3898.75	3069.5	551046	3592.75	2402	4316.25	2093.5	4004.5	2539.5	3904.75	4190.25	196500	4841	1943.25	2541	2077.25	2917	2762.75	3749.75	3525	58448	7753.5	2596.5	15542	2776.25	6647	3129.5	3331.5	3470.25	21809.8	3568.5	2260	4080.5	2162.5	3198.25	2594.75	3257.75	2.21123e+06	3680.5
HIV Vaccine Trial Network Protocol 105	639	AB502PVB-08	125603364	AB502PVB-08	2014-10-15	2	T4	DNA + AIDSVAX B/E mo(0,1,3,6)	B	baseline (prior to 1st vax)	4802.75	2921	1663726	3784.25	2271	3885	2424.5	3913.75	2760.75	3499	4134	116678	3868	2131.5	2997	2111	2973.5	3186.25	3532.75	6627.75	46706	4408.25	2369.25	6417.5	2325.5	4119	9599.25	3380.25	3536.25	25689.2	3407.25	2170.5	3015	2093.75	2983	2798.25	3731.5	2.49191e+06	3631.5
HIV Vaccine Trial Network Protocol 105	518	DAZ03TPR-10	126600151	DAZ03TPR-10	2014-08-06	2	T4	DNA + AIDSVAX B/E mo(0,1,3,6)	B	baseline (prior to 1st vax)	3355.5	3190	710438	3491	2274	3377.5	2286	3220	73462.5	3522.5	4155	11334.8	3542	2370.25	2582.75	2033.5	2917	3046	4915	5203.25	201195	7878.75	2741.25	7506.25	2574	5837.75	3487.75	3250	3607.5	57633.2	4061.25	2282.25	3972.75	2118	3511.25	2671	3720.5	2326649	3688
HIV Vaccine Trial Network Protocol 105	549	CAZ03VFH-06	126600245	CAZ03VFH-06	2014-09-17	2	T4	DNA + AIDSVAX B/E mo(0,1,3,6)	B	baseline (prior to 1st vax)	3382.5	2803	12757.5	3450.25	2180.25	2924.75	2168.75	2738	2325.75	3559.25	4216.25	4063.75	3432.25	2132	3676.5	2245.75	2660.25	2578.25	5347.75	7174	40954.5	22036.5	3061.5	10175.5	4426.75	8094.5	4523	3697	3830.75	18806	4186.25	2529	3889	2528.25	3479.25	2963	3531.25	1.91029e+06	3703.25
HIV Vaccine Trial Network Protocol 105	563	E090RLTL-07	127602891	E090RLTL-07	2014-10-02	2	T4	DNA + AIDSVAX B/E mo(0,1,3,6)	B	baseline (prior to 1st vax)	3258.5	2835.75	39834	3549	2227	2934.5	2216	2939.75	2575	3590	4101.25	5020	3956	2042.25	3171.5	2149	2829.25	3040	4393	5055.25	29994.5	5475.25	2351.25	6066.25	3153	6270	4584	3318.75	3769.5	19306.2	3326	2288.75	3009.5	2297	2936	2733	3579.25	2275210	3507.5
HIV Vaccine Trial Network Protocol 105	646	D57065JK-06	133601313	D57065JK-06	2014-10-08	2	T4	DNA + AIDSVAX B/E mo(0,1,3,6)	B	baseline (prior to 1st vax)	112035	3217	1420631	372322	6905.75	185776	6169	47414.8	79767	4157.5	4607	26694	3512.75	2015.25	2944.5	1971.25	2711	3380	4557.75	5136.5	91892	4940.5	2353.5	6821.75	2819	4944	2738.25	3351.75	3507.25	34799.5	3467.5	2178	3135.25	2291	3041.25	2724.5	3600.5	2.3822e+06	3613.5
HIV Vaccine Trial Network Protocol 105	604	H57066CT-11	133601400	H57066CT-11	2014-11-12	2	T4	DNA + AIDSVAX B/E mo(0,1,3,6)	B	baseline (prior to 1st vax)	3291.5	4800.5	492603	3407.5	2347.75	2857.25	2186.25	2984.75	2597.5	3395.5	3864.75	5035.75	3267	1927	2708.5	1937	2699.75	2671.5	3425.75	3758.25	76850.2	3989.25	2263.25	5086.5	2325.5	3782.25	3126	3228	3444.5	22187.5	3575.5	2143.25	3113	2111.75	2886.25	2562.25	3485.5	2.0859e+06	3710.5
HIV Vaccine Trial Network Protocol 105	538	C4Z05DTJ-06	158602246	C4Z05DTJ-06	2014-08-28	2	T4	DNA + AIDSVAX B/E mo(0,1,3,6)	B	baseline (prior to 1st vax)	3268	2815	208181	23678.2	2299.25	3087.5	2283	2765.25	2518	3550.75	6178.25	5352.25	3328.5	2053.5	2494.25	1994.5	2912.5	2633	4655.75	4805.75	48569	8407.75	2402.75	7511	2627.25	4663	3121	3505.75	3385	14696.2	3902.5	2243.75	3490	2095.5	3058.5	2655.25	3500	1714799	38826.8
HIV Vaccine Trial Network Protocol 105	539	K4Z05DKL-04	158602287	K4Z05DKL-04	2014-08-26	2	T4	DNA + AIDSVAX B/E mo(0,1,3,6)	B	baseline (prior to 1st vax)	3466.5	3171.25	1.62821e+06	6291.75	2413	3768.75	2422	3376	3339.25	3247.75	3933.25	50897	3524.5	1835.25	2546.75	2059	2775.25	2683.5	3688	3745	24524	4068.5	3011.25	6727	2361.5	4002.25	2766.75	3305	3529.5	25324.5	3337	2226.25	3425	2095	2965.25	2538	3593.25	2.4933e+06	5298.75
HIV Vaccine Trial Network Protocol 105	532	B4Z05FC8-05	158602318	B4Z05FC8-05	2014-09-05	2	T4	DNA + AIDSVAX B/E mo(0,1,3,6)	B	baseline (prior to 1st vax)	3319.5	3021.25	1.1124e+06	3554.5	2242.5	3176.75	2418	2963.75	2687.5	6134	9408.25	6433.5	3554.5	2166.5	2974.75	3402.75	2923.75	3300.5	3545	3859.25	54347	3718.5	2615.5	3336.25	2581.75	4191.25	2758.25	3798.5	12679.5	29030	3432.5	2266	2974.5	2559	2940.75	2670	3246	2.39411e+06	3438.5
HIV Vaccine Trial Network Protocol 105	541	C4Z05FPR-10	158602376	C4Z05FPR-10	2014-09-10	2	T4	DNA + AIDSVAX B/E mo(0,1,3,6)	B	baseline (prior to 1st vax)	3825.5	3413	1.34832e+06	5856.75	2428.75	11666	2672.25	5121.5	2706.5	3204.25	3700.25	4978.5	3362.25	1942.25	2772.5	1861	2681.75	2971.5	4135.5	4536.75	53351.5	4032.5	2363	5780.5	2422	5321	3000.75	3397	3646	22099.8	3737.5	2149.75	3784	2197	3211.5	2667.5	4116.5	2.43543e+06	3894.75
HIV Vaccine Trial Network Protocol 204	141	Z0605400133	121200040	Z0605400133	2005-09-26	2	T1	DNA mo(0,1,2) & rAd5 mo(6)	B	baseline (prior to 1st vax)	3511.75	3069.5	202578	3782	2336	3426.5	2546	2988	2395	5585	3881.75	9279.75	3717.75	2432.75	3013.5	2171.75	3464	2941.25	4199.5	4688	78980	5689	2296.75	7887	2245.5	4458	3079	3413.5	3416.25	39665	3679.75	2293.5	3487.25	2388.5	3110.5	2694.25	3536.75	4348.25	2.25016e+06
HIV Vaccine Trial Network Protocol 204	144	Z0605430182	121200106	Z0605430182	2005-10-19	2	T1	DNA mo(0,1,2) & rAd5 mo(6)	B	baseline (prior to 1st vax)	3549.5	3261.25	767971	4070	2404.5	3581.25	2634.75	3356.25	2780.5	3110.5	4467.25	5107	3182.5	2320.25	2615	3377.25	2921.75	2821.75	4283.25	5997	17623.5	6989.25	2626.5	11173.5	2419	9594	3245.75	3480.5	3733	66289	3493.5	2369.5	3300.75	2234	3019	2532.5	3508.75	4090.5	2.49171e+06
HIV Vaccine Trial Network Protocol 204	122	Z0606130165	121200365	Z0606130165	2006-03-31	2	T1	DNA mo(0,1,2) & rAd5 mo(6)	B	baseline (prior to 1st vax)	3486.75	3270.75	630662	3756.5	2346.5	3393	2490.5	3172.25	3001	3443.75	5027.25	6777.25	3804	2154	2935.25	2219.5	3183.5	2650	3736.25	4759	11862	10996.8	2553.5	27734.8	2628.25	9420	3134.25	3379.25	3557.5	95002.5	4225	2292.5	5724.25	2489.25	3543.5	2803	3533.25	4245	2.30539e+06
HIV Vaccine Trial Network Protocol 204	198	Z0405480196	123200116	Z0405480196	2005-11-22	2	T1	DNA mo(0,1,2) & rAd5 mo(6)	B	baseline (prior to 1st vax)	5026.25	3429.5	423896	3713.5	2292	7474	2544.5	3098.25	2849.75	4902.75	6443.5	6486.25	3619	2285	3246	2669	3238.25	3551.5	4553.25	8238.5	53840	9554.5	2356.75	21518.5	2841.5	10140	5833.25	4428.25	12449.5	25846	4291.5	2168.5	6765	2638.25	4309.5	3895.5	3762.5	6700.25	2.31956e+06
HIV Vaccine Trial Network Protocol 204	151	Z0406050071	123200265	Z0406050071	2006-01-31	2	T1	DNA mo(0,1,2) & rAd5 mo(6)	B	baseline (prior to 1st vax)	3140	2856.5	3721	3327	2342.5	3023.5	2199.5	2897.25	2303.5	3758	4083.5	5287.75	3715	2165	3077	2071	2959	3088.25	4238	4887	134396	4981	2544.5	6719.5	2786	9617	3085.75	3304	3474.25	39453.5	3580	2300.75	3754	2090	3214.25	2655	4165.75	4794.5	1.52597e+06
HIV Vaccine Trial Network Protocol 204	127	Z0406070167	123200338	Z0406070167	2006-02-14	2	T1	DNA mo(0,1,2) & rAd5 mo(6)	B	baseline (prior to 1st vax)	3416.75	2938	16445.8	3688	2206	2956.25	2140	2907.5	2374.75	3856.5	3973.5	6590.5	3225.25	1885.5	3190.5	2227.5	8909	2662	6467.5	5239.25	29455.5	3793	2344	3715	2645	3287.75	2785	3426.5	3532	53771.8	3461	2199.75	3255	2535.75	3015.5	2668	4490	4486.5	1.80742e+06
HIV Vaccine Trial Network Protocol 204	132	Z0406130198	123200469	Z0406130198	2006-03-29	2	T1	DNA mo(0,1,2) & rAd5 mo(6)	B	baseline (prior to 1st vax)	3489.5	2844.5	69876.2	3693.75	2439.75	3225.5	2380.25	3074.5	2343.5	3485.5	4284.25	38889	3923	2200.5	3639	2103	4209	3010.75	4691.5	5672.25	130578	5023.5	2335.5	4538	2590	4627.5	2928.5	3512.75	3821.25	48955.8	3841.75	2236.75	3689	2446.5	3270	2792.25	3597.5	3977	2.28439e+06
HIV Vaccine Trial Network Protocol 204	179	Z0205440018	125200245	Z0205440018	2005-10-24	2	T1	DNA mo(0,1,2) & rAd5 mo(6)	B	baseline (prior to 1st vax)	3332.75	3323.75	1283617	3769.25	2340	4213.75	2363.5	3129.5	2714.5	4697.25	5453.25	6336	3806.5	1861.25	3045.25	2523.5	2973	2932	3921	4585	72230.5	4182.5	2384.5	5686.5	2416	3727	3064.5	3419.5	3624.75	76904.2	3467.25	2194	3229	2251	3032.5	2584.25	3651.75	3943.25	2.58498e+06
HIV Vaccine Trial Network Protocol 204	124	Z0206130081	125200438	Z0206130081	2006-03-29	2	T1	DNA mo(0,1,2) & rAd5 mo(6)	B	baseline (prior to 1st vax)	3466.75	3367	4556.75	3706.25	2482.25	3107	2411.75	3187.5	2564	4617	4680.75	6017.25	3665.25	2476	3529.5	2630	2965.5	4585.75	4518.75	8225.25	24470	4032.5	2408.75	4141	2578.5	4232.25	3162.5	3414	4071.5	30549	3513.75	2398	3080.5	2336.5	3084	2798.75	3573.25	4816.75	1410856
HIV Vaccine Trial Network Protocol 204	125	Z0206130158	125200487	Z0206130158	2006-03-29	2	T1	DNA mo(0,1,2) & rAd5 mo(6)	B	baseline (prior to 1st vax)	3521.5	3087	18334.5	3620.75	2175	3052.75	2264	3051.25	2452.5	4273.25	4018.75	4689.75	3378	2109.25	2782.5	2250	3043.5	2799	3670.5	5962	28615.2	3625.75	2140.75	3349.75	2056.25	3363.5	2610.75	3321.75	3395.5	45688.8	3296.5	2205	2886	2042.5	3049	2512.25	3756.5	4031	1.83186e+06
HIV Vaccine Trial Network Protocol 204	153	Z0305440069	130200079	Z0305440069	2005-10-26	2	T1	DNA mo(0,1,2) & rAd5 mo(6)	B	baseline (prior to 1st vax)	19239.2	9505	508092	7707.5	4297.75	42575	3369.25	10353.8	71717	5065	6974	6703	4148.25	2419.75	5737.25	3534.5	3629.75	3993	10566.5	8742.25	42328.8	9675	11265.2	26612	13776	15164	15999.5	4305.5	3766	46736.5	4851	4067.75	15735.2	2634	5589	12493.5	52254.2	4758.25	2.27198e+06
HIV Vaccine Trial Network Protocol 204	189	Z0305470090	130200137	Z0305470090	2005-11-15	2	T1	DNA mo(0,1,2) & rAd5 mo(6)	B	baseline (prior to 1st vax)	3468	3045.5	14560.2	3519.5	2347.5	2874	2154.5	2962	2423.5	3560.75	4012.5	7448.5	5240.75	2252	3888.5	1938.75	3282.5	2624.25	4968.5	29969	221188	42622.5	2622.5	43358	3042.5	12499.8	4566.75	3382.5	4379	102324	6484.75	2204	18998.2	2265	4437	3257.5	3485	3845.5	2.04603e+06
HIV Vaccine Trial Network Protocol 204	152	Z0306080033	130200235	Z0306080033	2006-02-23	2	T1	DNA mo(0,1,2) & rAd5 mo(6)	B	baseline (prior to 1st vax)	3957.5	3309	1.29804e+06	3525.25	2418	3149.75	2497.5	3186.75	2820.5	3803.25	4535.5	6775	3806.75	2157	3167	2494.5	3389.5	2881.5	4304	5390	45985	4420.5	2490	5652.25	2271.75	4156.5	3130	3815.25	3954	46961.2	4476.5	2474	5564	2224.5	4043.5	2747.5	3588.25	3973.5	2.6394e+06
HIV Vaccine Trial Network Protocol 204	142	Z0805420094	135200028	Z0805420094	2005-10-12	2	T1	DNA mo(0,1,2) & rAd5 mo(6)	B	baseline (prior to 1st vax)	3845.5	3471.5	344766	4005.5	2407.25	10488.8	2416.75	3483.5	2523.5	3798	4005.5	5218	2959	2012	2794.25	1959.5	2773.25	2452	4063.5	5110.75	37585.5	4399.75	2557.25	19607.2	3273	4966.25	2956	3455	3665.25	36112	3752.5	2187	4287.5	2416.75	3200.25	2682.5	3509	4026.25	1851432
HIV Vaccine Trial Network Protocol 204	143	Z0805430147	135200083	Z0805430147	2005-10-20	2	T1	DNA mo(0,1,2) & rAd5 mo(6)	B	baseline (prior to 1st vax)	3571.25	3231.5	481513	3841.5	2345.75	3262.5	2547.5	3178	2575	4092.75	12048.8	11750.2	2807.75	2121	2714.5	2623	3154.25	3115.5	4152	8627.25	41716.2	5289.5	2832.5	12229.2	2353.25	5776.25	3019	3466.5	3914.5	39699	3777	2579.5	4788.5	2244.5	3362.5	2773.25	4366.25	20079.8	2.45521e+06
HIV Vaccine Trial Network Protocol 205	425	AB400T8R-03	121420501	AB400T8R-03	2010-12-15	2	T3	DNA mo(0,2) + MVA mo(4,6)	B	baseline (prior to 1st vax)	3368.5	3511.5	1802840	3998.25	2261.75	3814.75	2672.5	3250.75	2900	3240	4323.5	6901.25	3451	2111	2763.75	2100.5	2831	3069.5	4114	4510.5	112490	11578	3764.75	20956.2	2917.5	13065.5	3133	3452.5	3539	34975.8	4466.75	2520	4570.75	2292.5	3704.25	2732.5	3562.5	2.27908e+06	3723.25
HIV Vaccine Trial Network Protocol 205	478	BB400XWL-03	121425062	BB400XWL-03	2011-05-03	2	T3	DNA mo(0,2) + MVA mo(4,6)	B	baseline (prior to 1st vax)	3550	3326.25	1.40499e+06	3712.5	2511.5	3391	2314	3577.5	12067.8	3465.5	4238	8441	3353	2028.5	2611	1898.5	2708.5	5039.75	5314	5569.5	208786	24138.5	3489.25	37697.5	2772.5	22430	4725.75	3504.5	4184	60122	5329.5	2364	6642	2416	4638.5	2669	4171.5	2.41127e+06	3892
HIV Vaccine Trial Network Protocol 205	502	HB400Z12-01	121425085	HB400Z12-01	2011-05-31	2	T3	DNA mo(0,2) + MVA mo(4,6)	B	baseline (prior to 1st vax)	3248	3051	12688.5	3318	2349	3042.5	2247.25	3026.25	2364	3619.5	4712.5	3970.5	14016.5	2412	3601.75	2251.75	3709.5	4017.5	6514.75	7915.5	53014.8	4609	2876.75	5233.25	3128	4340.25	3077	3402.25	4060	13901	3574.5	2358.25	3076	2405.75	3173.5	2753	3452.5	1816146	36563.5
HIV Vaccine Trial Network Protocol 205	441	BB50140Y-06	125420391	BB50140Y-06	2011-01-13	2	T3	DNA mo(0,2) + MVA mo(4,6)	B	baseline (prior to 1st vax)	3514.75	3375.75	912950	11255.2	2366.25	10635	2544	7389.5	2606	3636.25	5454.25	6432	3380	2010	2508	2031	2702	2563	3993.5	5352.5	115401	3955.25	2459.5	12916.2	2683	3483.75	3035	3276.5	3556.25	44055.8	3500	2239.5	3036	2249.5	2871.25	2638.25	3693.75	2.41331e+06	6782.5
HIV Vaccine Trial Network Protocol 205	450	GB5015Y1-06	125420424	GB5015Y1-06	2011-03-02	2	T3	DNA mo(0,2) + MVA mo(4,6)	B	baseline (prior to 1st vax)	3387	2958	33382.8	3494	2395	2812.75	2301.75	2913.5	2448.5	3961	4216.75	7352.5	3198.75	2122.5	2587.5	2382.75	3080	2872.25	5561.75	4402.75	144458	14532.2	2573	11703.2	2752.5	6266.75	3273.25	3323.5	3274	47915	3516	2107	3487.25	2010	2884.5	2630.75	3473	2.35903e+06	4223.75
HIV Vaccine Trial Network Protocol 205	454	CAZ01KG5-06	126420740	CAZ01KG5-06	2011-03-16	2	T3	DNA mo(0,2) + MVA mo(4,6)	B	baseline (prior to 1st vax)	3321.25	2882.75	101830	3324	2365	3012.5	2413	2829.5	2440.25	3618	4078.75	751133	3730.25	2027.5	3002.25	2012	2757.5	3458.75	3566.5	3763	91740	3540	2148.25	3383	2260.75	3559.5	2623.75	3307.5	3397	35559.2	3500.25	2151.5	3024	2169.25	2872	2572	3767.5	2.65247e+06	3768.25
HIV Vaccine Trial Network Protocol 205	80	AAZ01T5L-05	126421112	AAZ01T5L-05	2011-07-18	2	T3	DNA mo(0,2) + MVA mo(4,6)	B	baseline (prior to 1st vax)	4041.25	3163.5	1.36238e+06	4973	2265	7164.25	2562	6632.5	2835.5	2998	2774	21714	1695	2501.5	1478	1856.25	1397	1461	5389.5	6296.5	109985	9931.75	3273.25	25038	3044	7491.25	9649.75	3624	3535.75	112808	3759.5	2511.75	5228.5	2396	3385	3312.75	3527.75	4126.5	2521227
HIV Vaccine Trial Network Protocol 205	461	K090KKG0-04	127420259	K090KKG0-04	2011-03-24	2	T3	DNA mo(0,2) + MVA mo(4,6)	B	baseline (prior to 1st vax)	3684.25	3610.5	1.32436e+06	10121.2	2507.25	20617.8	2935	10610.5	3236.75	3325.25	3978.25	41564	3220.25	2057.75	2796.75	1915.75	2873	2690.5	8199.25	4514.5	404294	4195	2390.5	6375.75	2268.25	6882	3246.25	3334	3404.5	195086	3519	2208.5	3126	2130	3082.25	2578.5	3831.5	2.32698e+06	3896.25
HIV Vaccine Trial Network Protocol 205	490	D090KQP6-05	127420293	D090KQP6-05	2011-05-19	2	T3	DNA mo(0,2) + MVA mo(4,6)	B	baseline (prior to 1st vax)	29249.2	3443.75	277127	3705	2289.5	3289.25	2621	3517.5	2898	3318.25	3902	4006.25	3317.25	1940.5	2670.25	2013.75	2827	3369.25	4428.5	3702.5	21265.2	4043	2280.25	4377	2139	4258	2852.5	3412.5	3322.75	8544	3317.75	2252.25	3193.75	2138.75	3302	2644.75	3495.75	1405475	3719.75
HIV Vaccine Trial Network Protocol 205	481	GB0010GX-04	128420430	GB0010GX-04	2011-05-03	2	T3	DNA mo(0,2) + MVA mo(4,6)	B	baseline (prior to 1st vax)	9692.25	3126.5	889864	3388	2309.25	3327.5	2965	3110.5	2771.5	6236.5	23403.5	9270.5	3350.5	2318.5	2898.5	2085	2809	3322.5	3415.25	4878.75	96913.8	5599.5	2639.75	5497.5	2467.5	5735	3267	3229.75	3503	44095	3519.75	2274.5	3067.25	2168.75	2985	2698	5028.5	2.5999e+06	3395.5
HIV Vaccine Trial Network Protocol 205	489	FB00112B-04	128420523	FB00112B-04	2011-05-17	2	T3	DNA mo(0,2) + MVA mo(4,6)	B	baseline (prior to 1st vax)	3423.5	3031.5	16256.5	3372.5	2245	3051.25	2226.5	2814.75	2339	3961	4276.25	10143.8	3380.75	2248.5	2935.5	2225	2940	4818	5596.5	8920.25	50505.5	38246	2733.75	77362.5	3412.75	45210.8	3486	3254	3646.5	11455	5292.25	2150.5	7732.25	2271.75	4968.5	2644.75	3846.5	1.95147e+06	3695.25
HIV Vaccine Trial Network Protocol 205	504	AB0011S1-06	128420564	AB0011S1-06	2011-06-03	2	T3	DNA mo(0,2) + MVA mo(4,6)	B	baseline (prior to 1st vax)	3201.25	3073.5	50419	3458.75	2296.75	2988.5	2060.75	2811	2420.5	3212	4277	26222	3517.75	2139.25	2883.5	2013	2974.25	3048.25	3188.75	3387	27378.8	3292.75	2138.5	2840.25	2061.5	2749.5	2413.75	3291.25	3416.25	22780.2	3227.5	1946	2943.5	2278.25	2789.5	2430	3601.5	2.23833e+06	3502.25
HIV Vaccine Trial Network Protocol 205	470	C5703QMP-03	132420129	C5703QMP-03	2011-04-08	2	T3	DNA mo(0,2) + MVA mo(4,6)	B	baseline (prior to 1st vax)	3234.75	2899.75	40184	3352.25	2328.5	2930.75	2048.25	3083.25	2429.5	3582.5	3791.5	4484.75	3452	2175.25	2742	2307	2906.5	2761	3914	5483.5	81215.5	5501.5	2605.5	7463.5	2667.25	4495.5	2758.5	3262	3534.75	23498.8	3647.25	2265.25	3894.25	2141.75	3149	2583	3430.5	2.35811e+06	3343
HIV Vaccine Trial Network Protocol 205	446	DCW01LS9-04	167420260	DCW01LS9-04	2011-02-15	2	T3	DNA mo(0,2) + MVA mo(4,6)	B	baseline (prior to 1st vax)	3306	2783	74244	3658.5	2388	2905.5	2079.5	3044.25	2513.75	5264.25	4228.25	20995.8	3062.5	1843	2893.75	2377.75	2335.75	3004.5	4308	4063.75	198122	11621.8	3176.25	21828	2681.5	22120	3137	3379.25	3421.5	71665	4068.5	2226	6131.5	2410.75	3901.75	2805	3609.75	2.37795e+06	3542.75
HIV Vaccine Trial Network Protocol 205	468	KCW01RN9-06	167420530	KCW01RN9-06	2011-04-05	2	T3	DNA mo(0,2) + MVA mo(4,6)	B	baseline (prior to 1st vax)	3342	2998.75	64926	3465	2175.75	2957	2327	3045	2307.25	3924	4984	13345	3221	2640.25	2898	2057	2749.25	3737.5	4291.5	4095.5	79365.8	4050	2195.5	3917.5	2453.25	3423.5	3066	3274.75	3370.25	26589.8	3318.25	2253.5	2998	2065.5	3162.5	2667.75	3615	2.47011e+06	3759
HIV Vaccine Trial Network Protocol 205	430	GB400TKV-05	121420527	GB400TKV-05	2010-12-27	2	T4	MVA mo(0,2,6) + Placebo mo(4)	B	baseline (prior to 1st vax)	4481.25	3372.5	1.84609e+06	9581	2375	22508.5	2393.5	11340	2981.5	3520.5	4675	32730	3924.5	2116.5	3375	2082	2912.25	2749.5	4684	4105.5	209188	5058.75	2871.75	5538.25	2545.25	5419.25	2974.75	3345.75	3314.5	71395	3350	2287	3234	2137.75	2947.5	2543.25	3707	2.6348e+06	9585.25
HIV Vaccine Trial Network Protocol 205	479	GB400XS8-04	121425073	GB400XS8-04	2011-05-02	2	T4	MVA mo(0,2,6) + Placebo mo(4)	B	baseline (prior to 1st vax)	3348.75	3365.75	1.30673e+06	4015	2372.5	3824.25	2276.25	17840.5	4865.75	3513	4314.25	10595	3511.25	2172.5	2895.25	2299.75	2976	3087.25	6375.25	6782.25	122884	8910.75	4282.5	11120.5	2903	15216	61865.8	3781.75	4001.5	40253	4060.5	2462.5	4670	2370.5	4862	9004	3410.5	2.35971e+06	3647.25
HIV Vaccine Trial Network Protocol 205	76	EB4010H1-01	121425126	EB4010H1-01	2011-07-18	2	T4	MVA mo(0,2,6) + Placebo mo(4)	B	baseline (prior to 1st vax)	3386	3270.25	698889	3842.75	2573.5	3848.25	2533.75	3273.75	3005.5	15599	5299	20142.2	4215.5	2898.25	10683	3719	2981	3956.5	4502.25	11025.8	412351	7406.5	2878.5	11528.8	2543	8345	4527.5	3576.75	3918	181019	3930.25	2501	4367.25	2387	3412.75	2800	6906.5	4323.5	2.25276e+06
HIV Vaccine Trial Network Protocol 205	477	H160K0ZH-05	123420475	H160K0ZH-05	2011-04-06	2	T4	MVA mo(0,2,6) + Placebo mo(4)	B	baseline (prior to 1st vax)	3870	3058	1233122	3599.5	2346.5	3479.25	2342.75	2997.25	2575	4055.75	3919.75	17946.8	3344.75	2051.5	2935	2062	2975.75	2708.75	4185.5	4668.5	58985.5	3894.75	2118	3154.75	2464	3272.5	3605	3429.25	3418.5	22185	3263.25	2107.5	3149	2298	3046.75	2636.25	3651.5	2.49462e+06	3629.25
HIV Vaccine Trial Network Protocol 205	447	E160JSZP-03	123420589	E160JSZP-03	2011-02-22	2	T4	MVA mo(0,2,6) + Placebo mo(4)	B	baseline (prior to 1st vax)	3062.5	3100.75	53955.5	3379.75	2199	3002	2076.5	3000.5	2417	3876.75	3843.75	19913.5	3518	1899.5	2654.75	2473.75	3415	3061	5976.25	5310.5	111704	4476	2405.75	4003.25	2350.25	6850.25	2963.25	3433	3311	64138.5	3599.5	2047.25	3192.75	2180.5	3164.5	2691.5	3341.75	2690048	3810.75
HIV Vaccine Trial Network Protocol 205	418	EB5012Z2-05	125420328	EB5012Z2-05	2010-12-09	2	T4	MVA mo(0,2,6) + Placebo mo(4)	B	baseline (prior to 1st vax)	3141	3007	76843.5	3304.75	2306.5	2923	2234	2859.5	2411.75	3331.5	4346.25	12120	6195	2035	2821.5	1930	2919.75	3148	4083.25	4138	121380	8354	2396.5	12507.8	4185	6976.75	2643.75	3448.25	3643	38333	3677.75	2307.75	3355	2526	2942.5	2612.25	3658.25	2.48988e+06	4579.75
HIV Vaccine Trial Network Protocol 205	436	HB50147P-05	125420334	HB50147P-05	2011-01-24	2	T4	MVA mo(0,2,6) + Placebo mo(4)	B	baseline (prior to 1st vax)	3079.75	2955.75	33007.5	3465	2188.75	2897.5	2173.5	2920	2337.25	3232.5	3968.75	1025911	3245.25	2070	2883.5	2254	2630.5	3052.75	3602	4017.75	252699	8320.5	2518.5	3733.5	2638.75	3494.5	3134	3107.75	3269.5	79398	3491.5	2069.5	3024.25	2176.5	2841	2603	3404.5	2.35264e+06	3532.5
HIV Vaccine Trial Network Protocol 205	442	FAZ01GV0-06	126420565	FAZ01GV0-06	2011-02-07	2	T4	MVA mo(0,2,6) + Placebo mo(4)	B	baseline (prior to 1st vax)	3149.75	2893.5	32069	3494.75	2354.75	3051.5	2288.5	2841.5	2490	3381.5	4041.25	6556.5	3407.25	2077.5	2567.25	2154	2777	2539.25	9426.5	4290.5	78205	5030	2514.75	6106	2635.75	8639.75	3060.5	3411.25	3343.75	30733.2	3629.75	2254	3275.75	2306.5	3166.25	2663.75	3533.5	2.39891e+06	3682
HIV Vaccine Trial Network Protocol 205	475	JAZ01M0W-06	126420781	JAZ01M0W-06	2011-04-13	2	T4	MVA mo(0,2,6) + Placebo mo(4)	B	baseline (prior to 1st vax)	3437.25	3005	95637	3436.5	2413.5	2982	2292.5	2907.5	2494.25	6579.5	5104.5	521416	3794	2591	3605.75	2945.25	2935	3311.5	4258	5079.75	169766	4956.5	2513.25	7964.5	2634.75	5447.25	3293	3505.5	3778	50421.5	3563	2195.5	3565.25	2290	3171.5	2801.5	3665	2645589	3487
HIV Vaccine Trial Network Protocol 205	434	K090K9XF-06	127420129	K090K9XF-06	2011-01-25	2	T4	MVA mo(0,2,6) + Placebo mo(4)	B	baseline (prior to 1st vax)	3912.5	2874	229501	3462	2283	107958	2410.75	2904.5	2602.25	4447	4229.5	4067.5	3393.75	2186	4324.5	2074	2915.5	2995.75	5075	4282.25	64136.5	24663.5	2305	45544.5	2280.25	24408.8	3310.5	3201	3287.5	11206.2	3773.75	2160	6321	2186.5	3435.25	2516	3420	1.80365e+06	3725.5
HIV Vaccine Trial Network Protocol 205	433	D090KCDZ-05	127420157	D090KCDZ-05	2011-02-03	2	T4	MVA mo(0,2,6) + Placebo mo(4)	B	baseline (prior to 1st vax)	3503.25	3012.5	671084	3677.5	2295	3175.5	2380.5	2895.75	2670.5	3490.5	4160.25	7244	3353.75	3179.5	2751	1996.5	2912.75	2828	5071.25	5493.75	99795.5	10455.5	9781	15416.2	2817	18752.8	3043	3463	3575.5	19927.5	3545	4202.25	3964.25	2026.5	3228.5	2551	3648	2.16957e+06	3569
HIV Vaccine Trial Network Protocol 205	486	A5703SC8-04	132420182	A5703SC8-04	2011-05-02	2	T4	MVA mo(0,2,6) + Placebo mo(4)	B	baseline (prior to 1st vax)	3705.25	2861.25	881224	3488.75	2367.75	3425	2338.5	3171.25	12131.5	3348.25	8046.5	19218.5	3509.75	2137	2894	2397	2810.25	2944.25	6508.25	5390.5	203734	9527.5	3081	9759.5	3038	18119	5102	3651.75	3538.5	60505.5	8691.5	2336	11796	2514.5	9992.5	2996.25	3719.25	2.28718e+06	3663.5
HIV Vaccine Trial Network Protocol 205	506	F5703TYV-02	132420215	F5703TYV-02	2011-05-31	2	T4	MVA mo(0,2,6) + Placebo mo(4)	B	baseline (prior to 1st vax)	3576.5	2950	606314	3607	2209.5	3052	2141	4677	2587	4096.75	4187.25	5805.5	3489	2046.5	2749.25	1903.75	2893.25	2861.25	6959.25	8539.25	124668	4132.25	2406	4703.25	2772.75	3812.75	3222.25	3146.5	3681.75	37946	3355.75	2047.5	3033.5	2192.5	2945.75	2663.5	3269	2095442	3473.5
HIV Vaccine Trial Network Protocol 205	453	ACW01QGX-05	167420451	ACW01QGX-05	2011-03-24	2	T4	MVA mo(0,2,6) + Placebo mo(4)	B	baseline (prior to 1st vax)	4584.5	3371.5	732140	7946	2471	11078.8	2952	9660.25	12542	6677.25	5259	6311.75	3767	2093	2823.75	2246	3098	3330	5806.5	5458.5	86557.5	9366	2992.75	20114.5	2759	13706.5	4456.25	3678	3802.5	24129.8	4029.75	2366.75	7194.25	2204	4477	2817	3586.5	2.13777e+06	3878.5
HIV Vaccine Trial Network Protocol 205	467	ECW01RVX-04	167420555	ECW01RVX-04	2011-04-07	2	T4	MVA mo(0,2,6) + Placebo mo(4)	B	baseline (prior to 1st vax)	3630.5	3198	837432	63716.2	2444.5	112846	2560.5	76296.2	2740.25	4107.5	5070	4882.5	3393.75	2558	2488.75	2256.5	2783.25	3460.5	4087.25	8531.25	114776	5685.75	2867.5	6094	2893	7247.25	3245.5	3391	3910.5	27326.5	3913.25	2464	3840	3888.25	3225	2468.25	3631.5	2366652	274181
HIV Vaccine Trial Network Protocol 078	363	GCP003J5-04	168430240	GCP003J5-04	2009-11-24	4	T1	NYVAC-B mo(0,1) + NaCl mo(5) + rAd5 mo(6)	M1	Month 1 (4 weeks after 1st vax, before 2nd vax administered))	3526.75	3086	379216	6438.75	2273	8736.75	2432.5	3360	2673.5	5348.5	7039	6903.25	3345	2052.25	2866	2982	2870	3197.75	4303.5	3660.5	62978.2	11923	2476.25	37459.5	2497	11299.8	2703	3625.5	8732.75	18516	3747.25	2269	3914	2319.75	3245.25	2577.5	3552.75	1.98395e+06	3676.5
HIV Vaccine Trial Network Protocol 078	439	ECP00CL5-02	168430258	ECP00CL5-02	2011-01-04	4	T1	NYVAC-B mo(0,1) + NaCl mo(5) + rAd5 mo(6)	M1	Month 1 (4 weeks after 1st vax, before 2nd vax administered))	3337.75	2914	90054.2	3494	2323.5	2890.25	2262.25	2998	2416.25	5791.5	4113.5	113987	3340	2356.5	3000.5	2348.5	2741.75	10627.5	4733.75	5937	137502	4559	2290.25	7048.75	3731.5	4415	4389.75	3394.25	3555	41251.5	3347.25	2258.5	3347.5	2442.25	3091.25	2829	3395.5	2.44292e+06	3460.5
HIV Vaccine Trial Network Protocol 078	365	HCP003GD-03	168430370	HCP003GD-03	2009-11-23	4	T1	NYVAC-B mo(0,1) + NaCl mo(5) + rAd5 mo(6)	M1	Month 1 (4 weeks after 1st vax, before 2nd vax administered))	4252.5	3224.25	1.23657e+06	3657	2409.5	3430.5	7626.5	3288	2897	3604.25	3995.75	6244.75	3409.5	2039.5	2899.75	5895.75	2887.75	3016.5	3900	4300.75	89240	3885.5	3039.5	3232.5	2926	3684.75	2829.25	3385	3595	29969.5	3381.5	2277.5	2975.75	2191.5	3148.25	2614	3574.5	2.48427e+06	3639.25
HIV Vaccine Trial Network Protocol 078	12	HCP0046X-10	168430679	HCP0046X-10	2010-01-19	4	T1	NYVAC-B mo(0,1) + NaCl mo(5) + rAd5 mo(6)	M1	Month 1 (4 weeks after 1st vax, before 2nd vax administered))	3489	2906.5	3109	3537.5	2326.5	2985.25	2067	3021.25	2460.25	3908.5	3862.5	5157.5	3281.5	2195.75	2803.5	1934.75	2760.75	3094	4066.25	4667.25	91478.5	4649.75	3728.75	5901.5	2438.75	3452.75	3477	3562	3771.25	28658.8	3861	3127	3146.5	2438	3004.25	2991	3419.25	3885.5	1.18328e+06
HIV Vaccine Trial Network Protocol 078	4	GCP003ZT-03	168430808	GCP003ZT-03	2009-12-17	4	T1	NYVAC-B mo(0,1) + NaCl mo(5) + rAd5 mo(6)	M1	Month 1 (4 weeks after 1st vax, before 2nd vax administered))	3676.5	2977.75	38539.8	3702	2334	3191	2070.75	2970.5	2556	8018.5	8041.5	4321	3518	2536.75	2978	4720.5	2852.25	3488.5	4634.75	6717.5	253396	5462.25	3058.5	8513.25	2559.75	6826.25	19404.2	3596.5	4077.75	129550	4544.5	2488	4634.25	2391.5	4164.25	3508	3888.5	4316.75	2.47607e+06
HIV Vaccine Trial Network Protocol 078	17	CCP0045C-03	168430944	CCP0045C-03	2010-01-12	4	T1	NYVAC-B mo(0,1) + NaCl mo(5) + rAd5 mo(6)	M1	Month 1 (4 weeks after 1st vax, before 2nd vax administered))	3376	3661.5	999910	5102	2553	4658.75	2584.25	3397.5	2798.5	3628.25	32214	14672	5666.25	1973.5	2848.5	2223.75	2727.5	3228.5	3626	5189.75	17375.8	4737.75	2708.25	5770.5	2283.5	5597.25	3054	3415	3652.25	67630.2	3522.75	2475	3477.25	2298.75	3381.25	2603	3627	4118.75	2585970
HIV Vaccine Trial Network Protocol 078	34	BCP004LM-03	168431098	BCP004LM-03	2010-03-11	4	T1	NYVAC-B mo(0,1) + NaCl mo(5) + rAd5 mo(6)	M1	Month 1 (4 weeks after 1st vax, before 2nd vax administered))	3589	3097	175230	4216.5	2443.5	5623.75	2384.75	3983	2494.25	4507	4528.75	11360.8	3296	2557	3017.5	3522.5	2727	2919.75	6138.75	15469	69577	3924.5	2210.25	4333.25	5138.5	19080	2869.5	3528.5	3974.25	104739	3590.25	2332.5	3040	2300.25	3327.25	2695.25	3525	3778.5	1943946
HIV Vaccine Trial Network Protocol 078	61	DCP005TP-01	168431291	DCP005TP-01	2010-05-18	4	T1	NYVAC-B mo(0,1) + NaCl mo(5) + rAd5 mo(6)	M1	Month 1 (4 weeks after 1st vax, before 2nd vax administered))	3776.5	3445.25	519978	3843.25	2643.25	3746.75	2750.5	3372.5	14433.8	1820.5	2214	9297	1734	1056	1357	1101.5	1341.75	2519	4208.75	5993	156866	5051.5	2384.5	5872	2422	4480	5987.75	3591	3658.5	101220	4373.25	2384	3472	2389.5	4402	3572.75	621922	91755	2.32403e+06
HIV Vaccine Trial Network Protocol 078	405	ECP006MM-03	168431372	ECP006MM-03	2010-06-07	4	T1	NYVAC-B mo(0,1) + NaCl mo(5) + rAd5 mo(6)	M1	Month 1 (4 weeks after 1st vax, before 2nd vax administered))	3168.75	3021.25	37283.5	3343.5	2316.5	2883.25	2261.75	2980.5	2328.75	3338.25	4527.5	4995.5	3409.5	1992.75	2693.5	1935.75	2993	3063	4449.5	4175.75	124919	4130.5	2329.5	5414.25	2253	5852.75	2634.25	3299.25	3302.5	32749.8	3351.75	2215.75	2966.25	2188.5	2901.5	2626	3957	2.2775e+06	4586.5
HIV Vaccine Trial Network Protocol 078	269	CCP00699-02	168431427	CCP00699-02	2010-06-01	4	T1	NYVAC-B mo(0,1) + NaCl mo(5) + rAd5 mo(6)	M1	Month 1 (4 weeks after 1st vax, before 2nd vax administered))	21713.8	2965	941060	3563.5	2454.5	3208.5	2499.5	4184	2553.25	5081.25	4690.25	6676.5	3620	1907	2783.75	2265	3276.75	2670.5	4467	5271.5	111425	4230.5	2635.25	4847.5	2273	4491.75	3074.75	3723.25	10071.8	53510.5	3799.5	2413	3555.5	2314	3296.75	2888	3924.75	4181.75	2.43528e+06
HIV Vaccine Trial Network Protocol 078	264	HCP007SJ-04	168431455	HCP007SJ-04	2010-07-07	4	T1	NYVAC-B mo(0,1) + NaCl mo(5) + rAd5 mo(6)	M1	Month 1 (4 weeks after 1st vax, before 2nd vax administered))	3313.75	2842.25	48040.2	3619.25	2312.5	2824	2115.75	2822.25	2447.25	3805.25	3950.25	53930.5	3546	2695.25	2651.5	2043.25	2856.25	2749.25	4063	4597	72117.8	3863.25	2518.5	4418	2340.25	4432.25	2976	3320.25	3379.5	31497	3433	2562	3183.5	2412.5	2953.75	2658.25	3346	3972.75	2.42188e+06
HIV Vaccine Trial Network Protocol 078	263	HCP00811-02	168431479	HCP00811-02	2010-07-15	4	T1	NYVAC-B mo(0,1) + NaCl mo(5) + rAd5 mo(6)	M1	Month 1 (4 weeks after 1st vax, before 2nd vax administered))	3734.5	4060.25	2464242	3756.75	2658.25	3710.5	2826.5	4674	2815	5297.25	5308	35208	3854	8929.25	3009.75	2254.5	2705.5	2944.25	3791.25	5824.5	133982	3955.25	2309.5	3339	2234	4094.75	2861.5	3496	3718.75	44299.2	3532	2330.5	2982.75	2191.75	3054	2684	3461	3940.25	2.54555e+06
HIV Vaccine Trial Network Protocol 078	32	DCP008L3-02	168431746	DCP008L3-02	2010-09-01	4	T1	NYVAC-B mo(0,1) + NaCl mo(5) + rAd5 mo(6)	M1	Month 1 (4 weeks after 1st vax, before 2nd vax administered))	3281.25	3128.5	48575.8	3599.25	2318.25	3125	2142.25	3058.75	2354.5	8553.75	12585	14628	4839.25	36622.8	3326.25	7839.25	3592	3400	4025	5017.25	166347	4232	2357	3783.25	2423.75	3708.5	11859.5	3469.5	3717.25	97517.5	3545.5	2407.5	3128.5	2279.75	3030.5	3113.5	3645.25	4743.75	2.46065e+06
HIV Vaccine Trial Network Protocol 078	30	FCP008VR-03	168431863	FCP008VR-03	2010-09-22	4	T1	NYVAC-B mo(0,1) + NaCl mo(5) + rAd5 mo(6)	M1	Month 1 (4 weeks after 1st vax, before 2nd vax administered))	3748.75	3726	1.83441e+06	3751	2520.75	3323	2466	3271.25	2771.5	3925.5	4294	7359	4358	4041	3188	1978	3276.75	3540.5	3620.75	6456.25	67820.8	4131.5	2527.75	3794.5	2286	5681.75	3172.25	3299.25	3636	57600.5	3484.5	2417	3203.75	2095.75	3182.25	2623.25	3632	4355	2.71292e+06
HIV Vaccine Trial Network Protocol 078	409	GCP00B23-04	168431965	GCP00B23-04	2010-11-02	4	T1	NYVAC-B mo(0,1) + NaCl mo(5) + rAd5 mo(6)	M1	Month 1 (4 weeks after 1st vax, before 2nd vax administered))	3402.5	3127.5	90160.5	3571	2347.75	3335	2114.5	2970.5	2613.25	4510.75	4404.75	66316	3558.5	3792	2731.25	2213.25	4082.5	3064	3442.5	4271	151002	7788.25	2271.25	14625.5	2203.5	18431.5	2702.5	3104.25	3490.75	51027.5	4010	2316.25	5435.25	2184	4262.25	2644.25	3448	2501133	3532
HIV Vaccine Trial Network Protocol 078	364	ECP003HK-06	168430433	ECP003HK-06	2009-11-24	4	T4	rAd5 mo(0) + NaCl mo(1) + NYVAC-B mo(5,6)	M1	Month 1 (4 weeks after 1st vax, before 2nd vax administered))	4272	24932.5	91252.8	3899.25	3351.25	5818.75	3271.25	3104.75	2455.25	49933.5	132132	7988.25	9573.25	20572.8	16231	82103.8	7527.75	12712	17319	36020.8	103886	11456.5	14694.5	21184.8	12065	4320	3319.5	5047.25	8621	33943.8	5054	4271.75	5828	3086.5	3137.5	2846	2.07365e+06	2540863	908772
HIV Vaccine Trial Network Protocol 078	1	ECP003MH-06	168430655	ECP003MH-06	2009-12-08	4	T4	rAd5 mo(0) + NaCl mo(1) + NYVAC-B mo(5,6)	M1	Month 1 (4 weeks after 1st vax, before 2nd vax administered))	43881.5	223542	1.56918e+06	4082.5	4008	4786.5	93425	3300.5	3221.5	14633.5	114949	46118.8	43717.8	5995.25	44097	12331	11886.2	4097.5	7697.25	10972.5	358246	5769.25	2689	5564	4374.5	4442.5	3198	5072	29248.8	131967	22639.2	3528.5	19877.8	5915	4311	2820	329506	1.7767e+06	2.47462e+06
HIV Vaccine Trial Network Protocol 078	35	FCP004J0-03	168431159	FCP004J0-03	2010-03-01	4	T4	rAd5 mo(0) + NaCl mo(1) + NYVAC-B mo(5,6)	M1	Month 1 (4 weeks after 1st vax, before 2nd vax administered))	418999	597810	842979	195206	147096	169218	447146	44710.2	49837.5	49914.5	22717.2	7407	8114.75	6133.75	8791.5	48941.8	4520.5	28391	8445.5	8408.5	216573	26178.2	8458.5	41483.8	4454	50565	7055.75	21781	28661.5	97407.2	21587	15849.5	20742.2	16102	5698	5910.5	1.58418e+06	2040141	2321560
HIV Vaccine Trial Network Protocol 078	50	FCP0058B-03	168431200	FCP0058B-03	2010-04-29	4	T4	rAd5 mo(0) + NaCl mo(1) + NYVAC-B mo(5,6)	M1	Month 1 (4 weeks after 1st vax, before 2nd vax administered))	202776	456926	1513003	17662	67540	27889	149998	17561	11978.2	29152.5	117600	13781.5	6615.25	7073.5	6684	11523.2	4206	4732.25	4921	7663	80423.2	4805.25	2532.5	5330.75	3110.75	6335	3449	12286	27945.5	75303	3903.5	6028.5	3989.5	6363.5	3246.25	2654.25	1.27185e+06	2.00904e+06	2790235
HIV Vaccine Trial Network Protocol 078	62	ECP00615-02	168431345	ECP00615-02	2010-05-20	4	T4	rAd5 mo(0) + NaCl mo(1) + NYVAC-B mo(5,6)	M1	Month 1 (4 weeks after 1st vax, before 2nd vax administered))	3959	4419.5	6677	3658.25	2520.25	3454.75	2579.25	3163	2624	32657	40109.5	4544	4321.75	16728	7487.25	15680	5447.5	5001.75	5245	7096.5	17426	7570.5	2893.25	5463	2867	4350.5	2836	8360.75	17302.2	33824.2	3508.5	3150.5	3610	5079.5	3018	2634	789026	1.65248e+06	1875639
HIV Vaccine Trial Network Protocol 078	259	HCP007JL-04	168431632	HCP007JL-04	2010-06-23	4	T4	rAd5 mo(0) + NaCl mo(1) + NYVAC-B mo(5,6)	M1	Month 1 (4 weeks after 1st vax, before 2nd vax administered))	232418	1.03078e+06	878869	37635	67828.5	74132	235996	32946.8	34915.5	27515	71837.2	33092	6743.5	20649.5	11062	21293.8	7755.25	13133	8525.5	19293.5	64827	7020.25	2923	7481.5	4747.5	4684	3337	5422.5	14162.8	25136	3762.75	3263.75	3778.5	3798.25	3216.75	2857.5	1.06808e+06	2.17871e+06	2.33862e+06
HIV Vaccine Trial Network Protocol 078	258	GCP007N7-03	168431640	GCP007N7-03	2010-06-29	4	T4	rAd5 mo(0) + NaCl mo(1) + NYVAC-B mo(5,6)	M1	Month 1 (4 weeks after 1st vax, before 2nd vax administered))	3533.5	5178	46112.5	3364.25	2312.5	3063.5	2466.5	2986.5	2546.5	22403.5	38053	31280	3275.5	7793	3864	12128.5	3136.25	2736	5443	12106	12662.5	3891.5	2320.5	3381.25	4141.25	4992.5	2721.5	4847.5	8551.5	29490	3524.75	2309.5	3001.5	3356.25	2937	2681.75	615802	1.36356e+06	2.38026e+06
HIV Vaccine Trial Network Protocol 078	237	JCP008B2-05	168431694	JCP008B2-05	2010-08-09	4	T4	rAd5 mo(0) + NaCl mo(1) + NYVAC-B mo(5,6)	M1	Month 1 (4 weeks after 1st vax, before 2nd vax administered))	323251	822723	1.78862e+06	7252	31646.5	46436.2	287334	5434	14363.8	29678	23263	5581	3546	3132	4214	5074.5	2975.5	3508.5	7650.75	37887	65206	5098.5	2471.5	13520.5	3247.5	4379	2989.25	4805.5	10838.5	31166.2	3648.75	2316.5	3886.75	2990.75	3209.25	2806.75	831816	1.76228e+06	2.44983e+06
HIV Vaccine Trial Network Protocol 078	260	GCP009Z2-04	168432138	GCP009Z2-04	2010-10-27	4	T4	rAd5 mo(0) + NaCl mo(1) + NYVAC-B mo(5,6)	M1	Month 1 (4 weeks after 1st vax, before 2nd vax administered))	500554	735036	1.32212e+06	19366.5	96768.2	44819	279268	23293.2	19119	58012	33129.5	29687	6380.75	16656.5	8372.5	10719.8	7905.75	11114.5	10999.8	61722	53055	8073	2976	9078.25	3856.5	7319.5	2902.5	6947	10641.5	22158.5	3559	2621.5	3306.75	2966.75	3239.5	2666.5	1.42265e+06	1.76088e+06	2.2827e+06
HIV Vaccine Trial Network Protocol 078	246	DCP009GY-03	168432262	DCP009GY-03	2010-10-13	4	T4	rAd5 mo(0) + NaCl mo(1) + NYVAC-B mo(5,6)	M1	Month 1 (4 weeks after 1st vax, before 2nd vax administered))	278279	386946	2.27125e+06	10423.8	38983.5	26857.5	252655	5564.5	9603.75	32497.2	40153.2	17146.5	6952.25	12758.8	9163.5	16829.8	5798.75	3474	14783.5	10967	16793.8	4310	2382.25	5876.75	3493	3759.25	3933	7026.5	11099	76028	3956.25	2959.25	3694.75	4316.5	3152.5	2931.75	1.01e+06	1.43017e+06	2.60995e+06
HIV Vaccine Trial Network Protocol 078	423	ACP00BHH-03	168432301	ACP00BHH-03	2010-11-18	4	T4	rAd5 mo(0) + NaCl mo(1) + NYVAC-B mo(5,6)	M1	Month 1 (4 weeks after 1st vax, before 2nd vax administered))	5799	10534.5	42345.5	3657	2543.25	3314.25	4447.75	3107.25	2860.5	66075.2	40850.8	42726.8	7402.5	8107.25	12472.5	21078	7418.75	5413.75	8056.75	131110	78238.2	4290.25	2903	8099	7351.75	6843	3064.25	4780.75	13411	19917.2	3648.5	2357	3425.25	3289.5	3287.75	2748.25	1.70921e+06	2.22423e+06	32721.8
HIV Vaccine Trial Network Protocol 078	471	ECP00FBP-03	168432818	ECP00FBP-03	2011-04-20	4	T4	rAd5 mo(0) + NaCl mo(1) + NYVAC-B mo(5,6)	M1	Month 1 (4 weeks after 1st vax, before 2nd vax administered))	161174	399255	763396	4162	56359.8	4162.5	146753	7315.75	4195	16154	102128	16755.8	4810.5	3526.5	6354.5	10690.8	4524.25	3860.5	7944	28837.8	41944.2	8814.75	8728	29443.5	4641.5	6674.25	17356	4247.75	8157.25	20982	4784.25	4497.5	11682.5	2781.75	3385.5	9433.5	2018260	2259986	4425.75
HIV Vaccine Trial Network Protocol 078	464	KCP00DW7-03	168432865	KCP00DW7-03	2011-03-29	4	T4	rAd5 mo(0) + NaCl mo(1) + NYVAC-B mo(5,6)	M1	Month 1 (4 weeks after 1st vax, before 2nd vax administered))	3351	6089	23816.2	3654.5	2242	2947.75	2204.75	2877.5	2555.25	25374	53864	6736.75	3831.5	3097	3323.25	14371.8	3449.75	6463	13028.5	36661.2	96795.5	4318.75	2506.75	5195.5	42566.5	5565	2868.75	4129.25	8004	24072	3632.5	2278.75	2909	3612.25	3099	2701.5	1461253	2.06668e+06	3595
HIV Vaccine Trial Network Protocol 078	484	GCP00FR5-02	168432922	GCP00FR5-02	2011-05-04	4	T4	rAd5 mo(0) + NaCl mo(1) + NYVAC-B mo(5,6)	M1	Month 1 (4 weeks after 1st vax, before 2nd vax administered))	239314	623608	557640	17184.5	111216	52362.8	316982	17604.5	9714.75	27175	51200.8	97138	5959.75	9426.25	8178	21976.5	5507	7017.75	6629.5	21001	39495	11514	4504.5	30085	5358	8432.5	2899.75	4644.25	5674.5	11548	3709.5	2232.75	4216	3661.5	3383.75	2556.25	1.8759e+06	2.1772e+06	13678
HIV Vaccine Trial Network Protocol 077	148	B160FQ5C-03	123410093	B160FQ5C-03	2009-06-18	4	T1	rAd35 mo(0) + rAd5 mo(6) for Ad5 nAb titers less than 1:18	M1	Month 1 (4 weeks after 1st vax)	3550.5	2898.5	62483	3719.5	2300.75	3158	2321	3074.25	2749.25	127606	20759.2	428870	6069	32169.5	10874	20019.5	7289.75	8113	9608.75	5020.75	272673	5020.25	8477.5	5301	2474.25	3825.5	2721.5	6938.5	3828.5	110535	3602.5	2776	3154.25	2356.5	3094.5	4645	694081	15751.2	2.49645e+06
HIV Vaccine Trial Network Protocol 077	658	H160G09T-02	123410205	H160G09T-02	2009-09-08	4	T1	rAd35 mo(0) + rAd5 mo(6) for Ad5 nAb titers less than 1:18	M1	Month 1 (4 weeks after 1st vax)	5573.75	3787.25	451964	3670.75	2615	3244.5	2896.5	2961	2397.5	4318.5	4834	55077.8	5034	2220.5	3332	1974	3022.75	3154.25	7644.5	6577.25	72554.8	5053.5	2207.25	9924.25	6638.5	13063.5	4502	3280.5	3586	39184	3505.75	2157.75	3398.5	2135.5	3153.25	2623.25	3700	2413347	3665.75
HIV Vaccine Trial Network Protocol 077	361	K160GJTH-02	123410247	K160GJTH-02	2009-12-04	4	T1	rAd35 mo(0) + rAd5 mo(6) for Ad5 nAb titers less than 1:18	M1	Month 1 (4 weeks after 1st vax)	42726.5	7429.5	1.30138e+06	4001	25852.2	3392.25	10898.5	3288.75	3047	18739.2	8828.5	9675.75	3722.5	5875.5	3291.75	4473.5	3842.25	3598.5	5108.5	8111.5	62611.8	4592.25	3049	4556.5	2723.5	3676.5	3780	3430.5	5745.5	26263.8	3389.25	2289	2962.75	2259	3141.25	2647.25	4794	2510942	3761.5
HIV Vaccine Trial Network Protocol 077	192	FB500CQT-02	125410035	FB500CQT-02	2009-04-29	4	T1	rAd35 mo(0) + rAd5 mo(6) for Ad5 nAb titers less than 1:18	M1	Month 1 (4 weeks after 1st vax)	4981.5	2961	79832.5	3347	2583	2940.25	2051	2862	2441	26123	4433	5663.25	4775.75	8029.5	3873.25	3082.25	3510	3139	5334	4582.5	7924	4261.25	2737.25	3422	2316.25	3680.5	2798.75	12298.5	3930	37408.5	3935.75	9363.25	3185	2682.5	3116	2856.25	1.46465e+06	71822	2.66823e+06
HIV Vaccine Trial Network Protocol 077	191	HB500CRS-02	125410048	HB500CRS-02	2009-05-01	4	T1	rAd35 mo(0) + rAd5 mo(6) for Ad5 nAb titers less than 1:18	M1	Month 1 (4 weeks after 1st vax)	3354	2890.25	26290.8	3671.5	2408.25	3168.75	2141.5	3291	2582.5	17779	5452.5	5028.75	3329	2749	2860.5	2035.75	2868.5	2616.25	5064	5234.75	58827	4272.25	2592.5	6288.75	2418	4117.5	3174.25	4785	8253.5	36176.2	3593.25	2396.5	3401	2514	3161.25	2774.25	259350	4822	2.2566e+06
HIV Vaccine Trial Network Protocol 077	200	GB500D6K-03	125410050	GB500D6K-03	2009-05-19	4	T1	rAd35 mo(0) + rAd5 mo(6) for Ad5 nAb titers less than 1:18	M1	Month 1 (4 weeks after 1st vax)	44740	13261.5	777435	5432	9778.75	7278.5	13914.8	5043.5	3559.25	20006.2	4920.75	3864	3306.5	7657	3261.25	2948.5	3067.75	3901.5	7367.75	10196.2	14263	9942.5	13937.5	8886	4526.75	5006.75	3854.25	4308	4026.5	34031.2	6059	8008.75	4994.5	2530	3709.75	2977.5	266815	5047	2.31932e+06
HIV Vaccine Trial Network Protocol 077	154	BB500FJG-03	125410097	BB500FJG-03	2009-07-14	4	T1	rAd35 mo(0) + rAd5 mo(6) for Ad5 nAb titers less than 1:18	M1	Month 1 (4 weeks after 1st vax)	18180	5075.75	616924	3795.75	5754	24900.5	11882.5	4258	2789.5	10518.2	6091	4243.25	3928.25	4093.25	3008	3483.25	2890.5	2891	7097	4816	52342.8	6065.25	2871	10778	5445	6358.25	2901	3494.75	3390.5	44963	3476.25	2286.75	3382.25	2164.25	2930.25	2570.75	5775	4122	2.05561e+06
HIV Vaccine Trial Network Protocol 077	666	DB500G7Y-03	125410103	DB500G7Y-03	2009-08-11	4	T1	rAd35 mo(0) + rAd5 mo(6) for Ad5 nAb titers less than 1:18	M1	Month 1 (4 weeks after 1st vax)	14145.2	4506	513228	4834.5	7195	4774.25	6469	3622	2902	9874	7614	6050.25	3436.75	2925.75	2834.5	2308	2906.5	2853.5	4357	5187.25	50073.8	4435.5	2439.5	6559.25	2800.5	4938.25	2650.5	3248.75	4359.25	8700.25	3499	2190.5	3041.75	2284	3010.5	2542.75	4253	1.9527e+06	3630
HIV Vaccine Trial Network Protocol 077	334	KB500JPL-03	125410158	KB500JPL-03	2009-11-04	4	T1	rAd35 mo(0) + rAd5 mo(6) for Ad5 nAb titers less than 1:18	M1	Month 1 (4 weeks after 1st vax)	99088.5	108656	828954	6472.75	26563.8	4045	44499.2	4703.5	2851	27210	14264.2	10242.5	4947	13243	3852	10120.5	3507.5	3050	42591.8	66401	35957.8	6361.25	11693.5	14289.5	19261	8022.5	3306.75	5788	6637	31789	3959	3420	3491.5	2792.5	3237.5	2686.25	632617	329876	2432034
HIV Vaccine Trial Network Protocol 077	216	K090GX9C-03	127410034	K090GX9C-03	2009-06-03	4	T1	rAd35 mo(0) + rAd5 mo(6) for Ad5 nAb titers less than 1:18	M1	Month 1 (4 weeks after 1st vax)	3669.75	2994.5	23443.5	3594	2295.25	3082.75	2218.5	2844.25	2415.25	10710.8	4136.25	4979	3464	2303.75	2858	2019.75	2869	8568	8653.25	4715	66135.2	3992.25	3179	5371	3598.75	11303.8	4370.5	3592	3739.5	32749.2	3495	2362.5	3334	2276.5	3394.5	2750	4287.5	4491	1.88795e+06
HIV Vaccine Trial Network Protocol 077	359	K090HFNV-03	127410138	K090HFNV-03	2009-11-05	4	T1	rAd35 mo(0) + rAd5 mo(6) for Ad5 nAb titers less than 1:18	M1	Month 1 (4 weeks after 1st vax)	62241	10746	1175251	5682.5	7160.5	7559.5	9244.75	4854	2798	44423.5	6532	6429.25	4554.75	3409.5	3104.75	3607	3241.75	3615.75	4336.5	4517.5	63490.5	4990.25	2309.5	5639.75	2628	7184	3434	3550.5	4005.75	24275.8	3401.75	2258	3085.5	2100.25	3044.5	2504	3829.5	2428956	4251.25
HIV Vaccine Trial Network Protocol 077	341	HB000GSC-01	128410003	HB000GSC-01	2009-10-13	4	T1	rAd35 mo(0) + rAd5 mo(6) for Ad5 nAb titers less than 1:18	M1	Month 1 (4 weeks after 1st vax)	3157	3015	29407.5	3454.25	2124.75	2991	2110	2978.25	2497.25	82379.5	7716	20130.5	4204.5	4805.75	3408.5	3878.5	3096.5	3107	5057	6556	80631.8	8670	3509.5	13087.2	2391	8859.75	3150.25	3412	3672.5	35848.2	3553.25	2245	3567.25	2256	3006.25	2642.25	10976.2	5674	2.23327e+06
HIV Vaccine Trial Network Protocol 077	353	FB000JGR-03	128410135	FB000JGR-03	2009-12-01	4	T1	rAd35 mo(0) + rAd5 mo(6) for Ad5 nAb titers less than 1:18	M1	Month 1 (4 weeks after 1st vax)	3295	2943.5	18458	3544.75	2351	3088.25	2458	2959.5	2473.75	4755.5	7175.5	19391.2	3361.75	2287.5	2675.75	2599.5	2807.75	2914.25	5815	7924.75	92564.8	3912.75	2685.75	4036.75	2923.75	13262	3039.25	3351.75	3644.75	26062	3462	2311.5	2985	2215	3038.25	2756.5	3493.25	1.91638e+06	3452.25
HIV Vaccine Trial Network Protocol 077	354	JB000JHY-01	128410148	JB000JHY-01	2009-12-01	4	T1	rAd35 mo(0) + rAd5 mo(6) for Ad5 nAb titers less than 1:18	M1	Month 1 (4 weeks after 1st vax)	3486	3153.25	13434.8	3753	2427.25	3043.75	2199.75	2949.25	2412.5	4334	4036.5	5114	3457	2776.75	2671.75	2335.75	2837.25	3477.25	5037.5	5626.5	74861.8	3874	2385.25	4362	3408.5	4088.5	2715	3315.75	3308.25	16417.5	3493.5	1989.5	2960.25	2058.75	2922.25	2584	3659.5	2025018	3520
HIV Vaccine Trial Network Protocol 077	368	CB000JMM-03	128410197	CB000JMM-03	2009-12-09	4	T1	rAd35 mo(0) + rAd5 mo(6) for Ad5 nAb titers less than 1:18	M1	Month 1 (4 weeks after 1st vax)	207280	85229.5	1.2697e+06	6812.75	69740	6332.75	95296	7416.5	7623.25	15420	13098	4631.75	3956.5	7493.75	5230	6183.5	3388.5	5932.25	7346.25	5236.75	78248.8	11102.8	3681	28011.5	3415.5	10641.2	3386	4102.75	3537.25	30944	4605.5	2620.5	7083.5	2062.25	4105	2569.5	250090	2495560	3768.75
HIV Vaccine Trial Network Protocol 105	550	E160T4L8-05	123600459	E160T4L8-05	2014-09-25	5	T1	Placebo for DNA + AIDSVAX B/E mo(0,1) & DNA + Placebo for AIDSVAX B/E mo(3,6)	M1	Month 1.5 (2 weeks after 2nd vax)	28296.8	3357.25	1.10851e+06	207330	12233	106332	4729.5	31421.2	18773.5	11139	4524.5	80707	76076	4159	32821.8	2753.25	9166.5	11467	4815.5	4642.5	27414.2	88034.5	2902.75	11753	2455.25	4490.75	5948.75	3349.25	3638	18856.5	12027.5	2158.25	3542.25	2013	2978.75	2700	3990	2.34092e+06	1.88169e+06
HIV Vaccine Trial Network Protocol 105	551	G160T506-08	123600509	G160T506-08	2014-09-29	5	T1	Placebo for DNA + AIDSVAX B/E mo(0,1) & DNA + Placebo for AIDSVAX B/E mo(3,6)	M1	Month 1.5 (2 weeks after 2nd vax)	359792	3322.75	1701688	382712	25318.2	551846	29971.5	107243	216230	81654.5	4231.25	5331.25	147276	5423.75	126368	4292.75	68363.5	137820	11708.5	5418	94901.5	15646.5	3420.25	23126.5	2754.5	10028.8	21309.5	4913.25	3609	31885	6289	2307.5	6795.5	2270.25	4095.5	5089.25	3847.75	2485380	1878153
HIV Vaccine Trial Network Protocol 105	645	K160T7CG-04	123600513	K160T7CG-04	2014-10-09	5	T1	Placebo for DNA + AIDSVAX B/E mo(0,1) & DNA + Placebo for AIDSVAX B/E mo(3,6)	M1	Month 1.5 (2 weeks after 2nd vax)	41567.5	3149	382196	204688	3168.25	113478	2891.75	16585.8	24196.8	16591.8	4143.5	7302	31233.8	2781	35773.5	2223.5	12627.5	22662.5	4803.5	3769.75	60880	18746	2290.25	13208.2	2410.25	5247.75	6144.5	3336	3506	19179.2	8008.25	2084.75	5338	2173.5	3122.25	2872	3928.25	2.10452e+06	1.86787e+06
HIV Vaccine Trial Network Protocol 105	606	A160TKSK-06	123600604	A160TKSK-06	2014-11-18	5	T1	Placebo for DNA + AIDSVAX B/E mo(0,1) & DNA + Placebo for AIDSVAX B/E mo(3,6)	M1	Month 1.5 (2 weeks after 2nd vax)	3573	2922.5	19585.5	12579	2213	3938.5	2075.25	2962	2657.5	44036.8	4163.5	4926.5	134097	12401	75485	3906	20696.5	66713	6540	4076.25	11094.2	11045.8	7711.5	12325.2	3715	8145.5	9604.75	3873	3601.75	11208.5	9261.5	2769.5	5191.5	2407	3697	3815.25	3600.5	2.04346e+06	1994373
HIV Vaccine Trial Network Protocol 105	607	F160TKT0-07	123600629	F160TKT0-07	2014-11-19	5	T1	Placebo for DNA + AIDSVAX B/E mo(0,1) & DNA + Placebo for AIDSVAX B/E mo(3,6)	M1	Month 1.5 (2 weeks after 2nd vax)	72768.8	3200.75	1.52744e+06	83718	5179.75	235880	3664.25	57197.8	68418	12859	4037	11530.2	8836.5	2270	35718.5	2014.5	7778.5	24790	5349.25	4171.5	94131.5	10091	2410.25	20908.8	2268	5178	5009.5	3693	3284.5	40057.8	4507.5	2172.25	6727.5	2162	3199.5	2822.5	3535.5	2551631	730636
HIV Vaccine Trial Network Protocol 105	559	BB502PKY-06	125603240	BB502PKY-06	2014-09-29	5	T1	Placebo for DNA + AIDSVAX B/E mo(0,1) & DNA + Placebo for AIDSVAX B/E mo(3,6)	M1	Month 1.5 (2 weeks after 2nd vax)	192281	3344.5	931617	448880	14696	380100	5163.5	95560	238915	24318	3948.25	5280	39062.2	4604	60388	2363.25	13106.8	22583.5	9064	4090.75	209150	25263.2	4055	41803.5	2381.75	14592.5	26363.8	4103.75	3466	75223	11130.8	2290	11205	2313	4710	4863	3854	2.41907e+06	2.23195e+06
HIV Vaccine Trial Network Protocol 105	565	GB502PRQ-09	125603305	GB502PRQ-09	2014-10-07	5	T1	Placebo for DNA + AIDSVAX B/E mo(0,1) & DNA + Placebo for AIDSVAX B/E mo(3,6)	M1	Month 1.5 (2 weeks after 2nd vax)	454023	3344	1.31624e+06	1472045	108456	1.15587e+06	65141.8	574991	504788	36083.8	4216	245679	207478	9489	142893	6726.25	60915.5	48802	10648	3602.25	99775.8	20580	5929	35622.5	2350.5	15643	12543.5	4913.5	3504.25	39317.5	18724	4175.5	34844.8	2182	8906.75	5929.25	3767	2392256	2.5539e+06
HIV Vaccine Trial Network Protocol 105	628	EB502Q49-04	125603351	EB502Q49-04	2014-11-13	5	T1	Placebo for DNA + AIDSVAX B/E mo(0,1) & DNA + Placebo for AIDSVAX B/E mo(3,6)	M1	Month 1.5 (2 weeks after 2nd vax)	222405	2954	1.35515e+06	570190	43881	398517	8730.25	90728.5	108553	74434.8	4449	7464.25	135095	13452.5	77100.2	3573.5	21205.5	232511	13377.5	3722.5	117794	26514	6107.25	25834.2	2641	9425.25	24400.5	5269.75	3335.5	41638	10034	2668.25	7197	2109.5	3821	5297	3958.25	2.40703e+06	2.32306e+06
HIV Vaccine Trial Network Protocol 105	589	AB502R08-08	125603418	AB502R08-08	2015-01-12	5	T1	Placebo for DNA + AIDSVAX B/E mo(0,1) & DNA + Placebo for AIDSVAX B/E mo(3,6)	M1	Month 1.5 (2 weeks after 2nd vax)	9263.5	3123.75	228041	13752.8	5291.25	54311	2248.5	7521	40817	6938	3993	4514.75	10163	2117.5	18271.8	1967	4030	54993.2	3950.5	9449.5	23915	5781	2600.5	7681	2281	5346	4165.5	3306	3447	10750	3425	2202.75	3119.5	2220.5	2913.25	2669.25	3844.5	2.03465e+06	15038
HIV Vaccine Trial Network Protocol 105	585	AB502R9M-08	125603429	AB502R9M-08	2015-01-22	5	T1	Placebo for DNA + AIDSVAX B/E mo(0,1) & DNA + Placebo for AIDSVAX B/E mo(3,6)	M1	Month 1.5 (2 weeks after 2nd vax)	6089.75	2858	16514	12606.2	2253.5	14796.5	2316.75	3502.75	6072.75	153050	4241.25	5546.5	206942	44136.8	137464	8027.5	59035.2	87338	15019.5	4107.5	39629.8	24152.5	4434	30715.2	2510	13160.8	15368.2	5231.5	3432.75	24246	8872.5	2248.5	8167.5	2109	4394.75	4216.5	3705	2.45448e+06	2.38814e+06
HIV Vaccine Trial Network Protocol 105	528	CAZ03V0S-08	126600018	CAZ03V0S-08	2014-08-27	5	T1	Placebo for DNA + AIDSVAX B/E mo(0,1) & DNA + Placebo for AIDSVAX B/E mo(3,6)	M1	Month 1.5 (2 weeks after 2nd vax)	131166	3119.5	276442	613731	10562	351026	3549.5	60278	143200	43855.8	4122.25	4687.75	55791.5	4162	68295.5	2640.5	40744.8	62595.2	7401.5	3810	37137.5	20744	2535.5	19627	2305.5	6298.5	9130.25	3931.5	3361.25	10330.5	7222	2210	5895.5	2049.75	3483	3663.25	3775	1951860	2.10306e+06
HIV Vaccine Trial Network Protocol 105	629	E090RPX4-06	127602869	E090RPX4-06	2014-10-29	5	T1	Placebo for DNA + AIDSVAX B/E mo(0,1) & DNA + Placebo for AIDSVAX B/E mo(3,6)	M1	Month 1.5 (2 weeks after 2nd vax)	159919	3103.5	1.14028e+06	604896	21144	276200	10020.8	130322	124798	10500.8	4465.75	69283.8	40535.5	6405	28512.5	3348	11625	14881.5	7979.75	4994	168904	21825.5	2995.75	20653	3227.25	9059.25	12254.5	3978.5	3569.5	40783.5	11088.5	2358.75	6223.5	2258	4301.25	3396.5	3553.75	2.57597e+06	2.34958e+06
HIV Vaccine Trial Network Protocol 105	586	H090RW9K-06	127602947	H090RW9K-06	2014-12-22	5	T1	Placebo for DNA + AIDSVAX B/E mo(0,1) & DNA + Placebo for AIDSVAX B/E mo(3,6)	M1	Month 1.5 (2 weeks after 2nd vax)	133823	29398.2	1.47565e+06	500298	6539.5	256122	5195.5	63885.2	100518	37042.5	4005	6802.75	165361	2849	173815	2787.5	37910	72414.5	15376.5	6611	95562.8	51719.2	9461.25	37413	2872.75	11281.2	12522.5	3902.5	3515	31849.8	9873	2618.25	7150.75	2241	3605	3183.5	26659.8	2.35418e+06	2061587
HIV Vaccine Trial Network Protocol 105	623	B57065Z1-07	132602421	B57065Z1-07	2014-10-28	5	T1	Placebo for DNA + AIDSVAX B/E mo(0,1) & DNA + Placebo for AIDSVAX B/E mo(3,6)	M1	Month 1.5 (2 weeks after 2nd vax)	315214	3509.25	583636	521436	7629.25	504616	6288.75	177228	319500	30111.2	3955.5	9662.75	192125	6717	53762.2	3204	20147.5	40994.5	8119.5	4537.25	66239	20637.8	2772.5	29530.2	2768.5	10239.8	7896.5	5173.25	3535.25	19761.5	12325.8	2333.25	11187.2	2261	4566	3758	3467	1.95437e+06	2.1591e+06
HIV Vaccine Trial Network Protocol 105	619	K570666Y-09	132602436	K570666Y-09	2014-11-07	5	T1	Placebo for DNA + AIDSVAX B/E mo(0,1) & DNA + Placebo for AIDSVAX B/E mo(3,6)	M1	Month 1.5 (2 weeks after 2nd vax)	153559	3239.5	250547	563346	12698.5	229340	6394.75	116480	180606	13045.2	2133.5	2036.5	62339	2485	25267	1405	7862	8500.25	10334.5	3912.5	60005	36576	7667.75	14911.8	2552.25	9428.75	6395.5	4586.75	3520	9407.75	13240.5	2307.5	5864	2166.75	4114.5	3848.25	3939.5	1.35011e+06	2217476
HIV Vaccine Trial Network Protocol 105	567	E160T64C-08	123600538	E160T64C-08	2014-10-02	5	T2	DNA + Placebo for AIDSVAX B/E mo(0,1) & Placebo for DNA + AIDSVAX B/E mo(3,6)	M1	Month 1.5 (2 weeks after 2nd vax)	3337.5	3037.5	22468.5	3570.25	2325.75	2959.25	2059.75	2872.5	2321	3193.25	3808.25	6099.5	3180.5	2174.25	2566.75	1854.5	2762.75	2792	3460.5	3616.25	43516.5	3687	2161	3311.5	2112	4208.75	2785.5	3185.5	3279.75	22098.5	3248.75	2189	2993	2017.5	2929	2550.5	3335.5	2.31472e+06	3548
HIV Vaccine Trial Network Protocol 105	630	B160TD52-04	123600618	B160TD52-04	2014-10-30	5	T2	DNA + Placebo for AIDSVAX B/E mo(0,1) & Placebo for DNA + AIDSVAX B/E mo(3,6)	M1	Month 1.5 (2 weeks after 2nd vax)	3458.25	3061.25	1.94481e+06	6806.25	2349	3327.5	2402.5	2934.25	3303.5	3229	4078.5	5894.25	3363	2000.5	2747	2094.5	2782.25	2826.75	3783.5	4255.5	47712.5	3948.25	2256.25	4192.25	2289.5	3437.75	2777.5	3270	3333	30163.8	3564.5	2253	3012.5	2081.75	3011.5	2614.5	3487.5	2.54645e+06	4234.5
HIV Vaccine Trial Network Protocol 105	612	A160TNW4-09	123600682	A160TNW4-09	2014-12-02	5	T2	DNA + Placebo for AIDSVAX B/E mo(0,1) & Placebo for DNA + AIDSVAX B/E mo(3,6)	M1	Month 1.5 (2 weeks after 2nd vax)	3420	3010.5	707092	3556.75	2231.25	2856.5	2103.5	3015	2671.25	3253	3805.25	10686.5	3627.25	1971	3051	1852	3020.5	3074.25	3225.75	3599.25	59452.5	4021.5	2131.5	4225	2130.25	3289	2704	3067.75	3333	16199.2	3319.5	1968.5	2832.5	1945.75	2782.75	2538.5	3505	2148911	3472
HIV Vaccine Trial Network Protocol 105	598	B160TP53-06	123600708	B160TP53-06	2014-12-04	5	T2	DNA + Placebo for AIDSVAX B/E mo(0,1) & Placebo for DNA + AIDSVAX B/E mo(3,6)	M1	Month 1.5 (2 weeks after 2nd vax)	3291.75	2776	113386	3481	2193	2997	2127.5	2907.5	2584	4800.5	3854.5	10999.5	10931	2017	2432	1888.5	2776	2879.5	3975.25	5355.25	113791	3704.75	2249.75	3303	2235.75	9276.25	3118	3221.25	3347.75	41339.8	3053	2042	2887.5	2080.5	2912.75	2583.25	3526	2630299	84187
HIV Vaccine Trial Network Protocol 105	595	A160TTBY-05	123600720	A160TTBY-05	2014-12-18	5	T2	DNA + Placebo for AIDSVAX B/E mo(0,1) & Placebo for DNA + AIDSVAX B/E mo(3,6)	M1	Month 1.5 (2 weeks after 2nd vax)	3185.75	3080.75	114748	3458	2252	3082	2247	2887.5	2421.5	3508	4008.5	97802	3636	1931.5	2842.5	1859.5	2660	3232	3482.5	3985.25	173639	4125.5	2344.75	4535.75	2275.75	4497.75	2786.75	3321.75	3228.25	80074.5	3322.75	2115.5	2850.5	2194.25	2932.5	2515.5	3439	2547169	3589.75
HIV Vaccine Trial Network Protocol 105	642	GB502PPV-06	125603294	GB502PPV-06	2014-10-06	5	T2	DNA + Placebo for AIDSVAX B/E mo(0,1) & Placebo for DNA + AIDSVAX B/E mo(3,6)	M1	Month 1.5 (2 weeks after 2nd vax)	4097	6400.75	815383	3843.5	2313.5	3087.75	4358	3119.75	3084.25	3204.75	4066.5	4975.75	3240.5	1995.5	2604.5	1999.25	2738	2730.25	3491.5	3682.5	26436.5	3811.5	2198.5	4423.75	2357.75	3342	2670	3275	3305	15375.5	3438.5	2036.75	3303.5	2055	3023	2469	3521.75	2.19875e+06	3506
HIV Vaccine Trial Network Protocol 105	634	DB502PY9-04	125603339	DB502PY9-04	2014-10-24	5	T2	DNA + Placebo for AIDSVAX B/E mo(0,1) & Placebo for DNA + AIDSVAX B/E mo(3,6)	M1	Month 1.5 (2 weeks after 2nd vax)	3385	2926.75	276765	3537.5	2297.5	3025	2349.25	3040.75	2901.25	3800	5102	4843	3412.75	1960.75	2991.75	1934.75	2784.5	2858.75	9499	4996	70942.8	10665	5211.25	27264	3370	8703.75	4430.5	3993.5	3568.75	16143	4293.5	2930	4618.25	2476.25	3254	2760.25	3709.5	1.86306e+06	3876.5
HIV Vaccine Trial Network Protocol 105	588	KB502QSX-05	125603396	KB502QSX-05	2014-12-17	5	T2	DNA + Placebo for AIDSVAX B/E mo(0,1) & Placebo for DNA + AIDSVAX B/E mo(3,6)	M1	Month 1.5 (2 weeks after 2nd vax)	3630.5	3920.5	1.64153e+06	5136.25	2485.5	5560	2573.5	5668.75	2918.5	3241.75	4366.5	8462.75	33009.5	10398.2	25183	2431	4211.5	3922.75	4377.25	7590.25	195158	8500.5	2501.5	15235	2478.5	16739.8	4388.5	3348	3696	62637.5	3843.75	2282.5	4507.25	2104.75	3935	2695	3480.25	2.4407e+06	96618.5
HIV Vaccine Trial Network Protocol 105	535	CAZ03V47-05	126600033	CAZ03V47-05	2014-09-03	5	T2	DNA + Placebo for AIDSVAX B/E mo(0,1) & Placebo for DNA + AIDSVAX B/E mo(3,6)	M1	Month 1.5 (2 weeks after 2nd vax)	31082.5	3346	329147	3596.25	2291.25	2846.25	5480.5	3520.25	2494.75	6657	10381	4081.75	3241.75	2124	3168	3639.5	3112	3217.25	3824.5	4388.5	49846.5	5684.5	2421.25	14879.2	2358	5055.25	3553	3723.5	10303.2	17201.5	3561	2216	4276	2486.75	2999.75	2660	3593.25	2037817	3421
HIV Vaccine Trial Network Protocol 105	534	G090RJ1X-03	127602817	G090RJ1X-03	2014-09-08	5	T2	DNA + Placebo for AIDSVAX B/E mo(0,1) & Placebo for DNA + AIDSVAX B/E mo(3,6)	M1	Month 1.5 (2 weeks after 2nd vax)	3537.25	3077	250868	3446	2172.75	3098	2432.75	3052.25	2569.75	6342.5	10210.5	3627.5	3497	2173	3188.5	3455.25	2975.75	3141.5	4575	4572.25	59672.8	6281	2284.5	11132.5	2617.75	6335.25	2925.5	3920.5	12383.8	9210.5	3618	2087.5	3731	2472.5	3074	2682.5	4021.5	1.50063e+06	3789.75
HIV Vaccine Trial Network Protocol 105	618	J570667J-06	133601229	J570667J-06	2014-11-07	5	T2	DNA + Placebo for AIDSVAX B/E mo(0,1) & Placebo for DNA + AIDSVAX B/E mo(3,6)	M1	Month 1.5 (2 weeks after 2nd vax)	5854	48620.2	1.70362e+06	6742.25	2327	7847	3076.5	3381.25	3402	1886.5	2141	7908	1777.5	995	1345	926.25	1468	1433.75	3990.5	6401.5	36988	4300.5	2281.5	6918.75	2407.75	4789.25	3144.25	3491.5	6316	23788.8	3333.5	2264.5	3262	2177	2943	2638.5	38213.2	2.63989e+06	3818
HIV Vaccine Trial Network Protocol 105	590	B5706768-06	133601346	B5706768-06	2014-12-18	5	T2	DNA + Placebo for AIDSVAX B/E mo(0,1) & Placebo for DNA + AIDSVAX B/E mo(3,6)	M1	Month 1.5 (2 weeks after 2nd vax)	3247	3108.25	274487	3494.75	2240.25	2882.5	2060	2899.5	2511.25	3255.5	4393.25	9144	3393.5	2154.5	2787.5	2106.5	3042.5	2855.5	4300.25	5052	29450.5	7773	3020	14962	2213	7371	3033	3406.5	3453.5	14536.8	3928	2600	5303.5	2089	3469.75	2570	3622	1950189	3683.25
HIV Vaccine Trial Network Protocol 105	591	J57067NB-05	133601387	J57067NB-05	2015-01-07	5	T2	DNA + Placebo for AIDSVAX B/E mo(0,1) & Placebo for DNA + AIDSVAX B/E mo(3,6)	M1	Month 1.5 (2 weeks after 2nd vax)	3287.75	2783.75	42119.2	3486.25	2160.75	2846.5	2246	3072.5	2530.5	3698.5	3840	8360.25	3319.5	2024.5	2661	1844	2736	2981.25	5753.25	9032.5	74802	6150.5	2961.75	12043.8	3640.75	8035	14592.2	3492	3575.5	29603.5	3523.5	2374	3692	2205.5	3246.5	2844	3429.5	2406216	3443.25
HIV Vaccine Trial Network Protocol 105	648	B4Z05J4J-05	158602304	B4Z05J4J-05	2014-10-13	5	T2	DNA + Placebo for AIDSVAX B/E mo(0,1) & Placebo for DNA + AIDSVAX B/E mo(3,6)	M1	Month 1.5 (2 weeks after 2nd vax)	3498	3401.5	1.08808e+06	3893.75	2325.5	3120.5	2245.25	2880.25	2670	3438.5	4504.5	5946	3716	1992.5	2893	1920.5	2459.25	2752.75	3402.5	4749	97975.8	6768	2121.5	20078	2195	6704.25	2738.5	3562	3351	31699	3902	1971	7718	2197.5	3518.5	2625.5	3631.25	2.31745e+06	3705.5
HIV Vaccine Trial Network Protocol 105	632	D4Z05KP8-09	158602357	D4Z05KP8-09	2014-10-27	5	T2	DNA + Placebo for AIDSVAX B/E mo(0,1) & Placebo for DNA + AIDSVAX B/E mo(3,6)	M1	Month 1.5 (2 weeks after 2nd vax)	3239	2926.25	24785.5	3264.5	2215	3018.25	2124.5	3004	2469	6849	4042	26113.5	3362.5	1987.5	2672.25	2208.5	2674.25	2831.25	5628.5	4527.5	164780	5128.75	2607.5	4979	2486	5713	2892	3337.5	3641.75	48270.8	3405.25	2216.25	3046.5	2165	3080.75	2580.75	3501.5	2157991	3567
HIV Vaccine Trial Network Protocol 105	546	J160T2Z3-04	123600426	J160T2Z3-04	2014-09-17	5	T3	DNA + Placebo for AIDSVAX B/E mo(0,1) & DNA + AIDSVAX B/E mo(3,6)	M1	Month 1.5 (2 weeks after 2nd vax)	3397.5	2735.75	68206.8	3370.5	2357.75	2970	2269	3138.75	2490.25	3387.5	4557.25	36560	3336.5	2579	3034.5	2085.5	2753	3658	4103.25	3832.75	140645	6156	2658.25	7091.25	2730.75	4577.25	3695.5	3455.5	3511.5	46331	3775.25	2377.5	3217.5	2203.5	3130.25	2729.5	3488	2.47365e+06	3633.25
HIV Vaccine Trial Network Protocol 105	596	B160TRWW-05	123600431	B160TRWW-05	2014-12-15	5	T3	DNA + Placebo for AIDSVAX B/E mo(0,1) & DNA + AIDSVAX B/E mo(3,6)	M1	Month 1.5 (2 weeks after 2nd vax)	4012	3283.5	961199	3496.5	2528.75	3166.75	2636.5	3224	2906.5	3281.5	4712	13150.5	3290.5	1964	2713	2087	2775.5	2675.25	4309.25	4221.5	45868.5	4350	2318.75	3605.25	2276	4847.25	2904.75	3320.5	3425.75	18754	3405.5	2161	2976.5	2065.25	3073.75	2648.75	3848.75	2.07578e+06	3856.25
HIV Vaccine Trial Network Protocol 105	640	B160T6D4-06	123600467	B160T6D4-06	2014-10-02	5	T3	DNA + Placebo for AIDSVAX B/E mo(0,1) & DNA + AIDSVAX B/E mo(3,6)	M1	Month 1.5 (2 weeks after 2nd vax)	3274.75	2860.75	4738	3415	2297	2974	2212.75	2758.25	2412	3357.5	3965	8219	3303.5	1839.5	2849	2072.5	2776.25	2828.25	3660	3688.5	26430.2	4696	2471	5124	2216.75	4475	2645.5	3331.5	3382	6826	3493.75	2163	3182	2085	3066.75	2588	3615.75	1412761	3506.25
HIV Vaccine Trial Network Protocol 105	560	AB502PM1-05	125603277	AB502PM1-05	2014-10-02	5	T3	DNA + Placebo for AIDSVAX B/E mo(0,1) & DNA + AIDSVAX B/E mo(3,6)	M1	Month 1.5 (2 weeks after 2nd vax)	3214.75	2793.5	1.21904e+06	3560.75	2254.25	2973	2199	2874	2896	3450.25	4074.5	47688.2	3358.25	1959	2752.25	2450	2792	2511.25	4204	4138	30342.2	4699.75	2428.75	4625.5	2421.5	3505	3387.5	3298.5	3692	22878.5	3417.5	2228.75	3063.75	2138	2930.75	2725	3525.5	2.53917e+06	3546.5
HIV Vaccine Trial Network Protocol 105	561	BB502PMW-04	125603281	BB502PMW-04	2014-10-03	5	T3	DNA + Placebo for AIDSVAX B/E mo(0,1) & DNA + AIDSVAX B/E mo(3,6)	M1	Month 1.5 (2 weeks after 2nd vax)	3043.75	2921.75	46027.5	3378.25	2234.25	2972.25	2081	2866.25	2517.25	10838	20280	9274.25	3413	2349.5	4057.25	6298.5	3430.25	4972.5	4292	16502	20194.2	4898	2583	6079	2707.75	4625	3065.5	3272.5	3820	17182.8	3573.5	2192	3155	2172.5	2915	2569	3772.75	2426510	3621.5
HIV Vaccine Trial Network Protocol 105	627	BB502Q2R-07	125603388	BB502Q2R-07	2014-11-11	5	T3	DNA + Placebo for AIDSVAX B/E mo(0,1) & DNA + AIDSVAX B/E mo(3,6)	M1	Month 1.5 (2 weeks after 2nd vax)	4311	3095.25	688956	33614	2341	52166	2360.5	37246	2518.5	5031.25	5761	3555.75	3557.5	2297.25	3144.75	2621.5	3253.75	3200.5	4143.75	6054.25	35586	4751.5	2252.75	7241.5	2599.25	4330	2967.75	3626.5	6955.75	16202.5	3562.25	2190.5	3582.5	2298	3109	2791.75	6176.5	2266395	44945
HIV Vaccine Trial Network Protocol 105	542	JAZ03V89-09	126600105	JAZ03V89-09	2014-09-10	5	T3	DNA + Placebo for AIDSVAX B/E mo(0,1) & DNA + AIDSVAX B/E mo(3,6)	M1	Month 1.5 (2 weeks after 2nd vax)	3746.5	3159	2.03014e+06	3620.25	2430	3194.75	2419.25	3178	3161.5	3352	4071.5	21873.2	3363.25	1895	2510	2005.5	2788.25	2458	3846.75	4671	27465.5	9390	2219	21709.5	2487.5	9876	2898.25	3229	4608	21580	4454.5	2296	6574	2206	3873.5	2661.75	3524	2.48049e+06	3633.25
HIV Vaccine Trial Network Protocol 105	631	FAZ03VRF-07	126600112	FAZ03VRF-07	2014-10-13	5	T3	DNA + Placebo for AIDSVAX B/E mo(0,1) & DNA + AIDSVAX B/E mo(3,6)	M1	Month 1.5 (2 weeks after 2nd vax)	4732.75	3039.75	1.25211e+06	3433.5	2322.5	3095	2341.25	2851.75	2508.75	5667.5	8005	19803	3421	2070.75	2818.5	3090	2901.75	2770.5	3869.25	3629	37899.5	4176	2304.5	4510	2185	3460.5	2641	3476.25	3412	27671	3397.5	2351.75	3032	2130.5	3038.5	2534.75	3701.25	2.66262e+06	3633.75
HIV Vaccine Trial Network Protocol 105	622	C090RPF9-05	127602856	C090RPF9-05	2014-10-24	5	T3	DNA + Placebo for AIDSVAX B/E mo(0,1) & DNA + AIDSVAX B/E mo(3,6)	M1	Month 1.5 (2 weeks after 2nd vax)	4332.5	3452.5	537863	3972.5	2211	4686.5	2328.25	3390.5	6015.25	18265.5	4327	26429	161515	3957	36091.5	4238	14208	22945.5	3850.5	4375.75	31812	6684.75	2197	19565.2	2395	6266.25	3362.5	3349.25	4010	13011.2	3513.25	2165.5	3253.5	2121	3211.5	2791	3549	1.92152e+06	3740.5
HIV Vaccine Trial Network Protocol 105	609	J090RRZL-05	127602912	J090RRZL-05	2014-11-21	5	T3	DNA + Placebo for AIDSVAX B/E mo(0,1) & DNA + AIDSVAX B/E mo(3,6)	M1	Month 1.5 (2 weeks after 2nd vax)	3613	2975.25	301507	3812.25	2349.75	3871.75	2467.75	3282.75	2827.75	3332	4419.25	4341.75	3283.75	2295.75	2687.25	1995.5	2934.75	3046.5	3883	5412.5	199438	3592	2286.25	3021.25	2642.25	3453	2889.5	3274	3185.5	51212	3357.5	2269	2886	2171	2838.5	2547.25	3561	1.9802e+06	3621.75
HIV Vaccine Trial Network Protocol 105	593	A090RXHH-05	127602939	A090RXHH-05	2015-01-08	5	T3	DNA + Placebo for AIDSVAX B/E mo(0,1) & DNA + AIDSVAX B/E mo(3,6)	M1	Month 1.5 (2 weeks after 2nd vax)	3259	2774	50995.2	3383.5	2372.75	2773.5	2280.25	2900	2296	3269	3853.5	413727	3361.25	1932.25	3048	1935	2717.25	2612.5	3662.5	4173	111318	8019.75	2237.5	8650.75	2193.5	6022.75	2667.5	3374.75	3384.5	38313.8	3493.75	2196.25	2869.5	2037.25	3027.25	2571.25	3780.5	2367953	3662.25
HIV Vaccine Trial Network Protocol 105	587	A090RWFD-10	127603019	A090RWFD-10	2014-12-23	5	T3	DNA + Placebo for AIDSVAX B/E mo(0,1) & DNA + AIDSVAX B/E mo(3,6)	M1	Month 1.5 (2 weeks after 2nd vax)	3694	2988.5	885201	3765.5	2263	3075.5	2321.75	3056.5	2647	3394.25	5398.25	75206	3311	2041.75	2642	2019.5	2821.25	2786.25	3797	5249.25	82726.8	4569.5	2321.5	7516.75	2474.5	6755.25	3273.75	3182.75	3640.75	33901.5	3497	2192	3226	2302.5	3058	2490	3593.75	2.33635e+06	3717.5
HIV Vaccine Trial Network Protocol 105	616	H570663G-05	133601265	H570663G-05	2014-11-06	5	T3	DNA + Placebo for AIDSVAX B/E mo(0,1) & DNA + AIDSVAX B/E mo(3,6)	M1	Month 1.5 (2 weeks after 2nd vax)	4118.75	3781	1.67001e+06	3851.25	2407	3392	3251.25	3055.5	3319.75	3882.25	3646.25	5899	3094	2059	2765.5	2181.5	2655	2865.25	3397	3562	147973	3743	2195.5	3967.75	2091	3357	2539.25	3208	3420.75	56167.2	3217.75	2227.75	3040	2048	2828.5	2565	3647	2405503	3450.5
HIV Vaccine Trial Network Protocol 105	603	G57066PT-05	133601338	G57066PT-05	2014-12-03	5	T3	DNA + Placebo for AIDSVAX B/E mo(0,1) & DNA + AIDSVAX B/E mo(3,6)	M1	Month 1.5 (2 weeks after 2nd vax)	3276.25	2781	22935.5	3401.5	2189.75	3012.5	2043.5	2891.25	2360	3442.5	4073.5	4518.75	3345.75	2014	2713.5	2061.25	2940	2937.5	4165.5	4133.5	319929	8327.25	2274.25	14706.5	2718.5	11412.8	2689.5	3295.75	3343.25	96897.8	3828.5	2098.5	4364	2102	3386.5	2643.5	3680	2123255	3811.5
HIV Vaccine Trial Network Protocol 105	581	A4Z05SG9-05	158601735	A4Z05SG9-05	2015-01-26	5	T3	DNA + Placebo for AIDSVAX B/E mo(0,1) & DNA + AIDSVAX B/E mo(3,6)	M1	Month 1.5 (2 weeks after 2nd vax)	3359.5	2923	892996	3566.75	2479.5	3032.75	2220.5	3040.5	2722.75	3408.5	4063.75	32108.5	3611.25	1875	2922.25	1959.75	2729.75	2628.75	3871.5	3807.25	140962	4040.5	2247	7532.5	2293.5	3845	3489	3225.5	3350	46004	3402	2091	2998.5	2084.5	2961	2694.25	3439.5	2.46296e+06	3618.75
HIV Vaccine Trial Network Protocol 105	602	B160TLLQ-12	123600657	B160TLLQ-12	2014-11-24	5	T4	DNA + AIDSVAX B/E mo(0,1,3,6)	M1	Month 1.5 (2 weeks after 2nd vax)	242409	3228	1.42759e+06	555544	20255	440090	13079	124565	130772	49953	4008	6693.5	103937	9215.25	115749	5424.25	32973.2	61046	10736.2	4475	31281	17055.5	2898.5	19420.5	2295	10621	12256	4545.75	3331	21758.2	7792.25	2236.75	6945.25	2056	3672	3592.25	3799.75	2.54134e+06	2.35016e+06
HIV Vaccine Trial Network Protocol 105	601	J160TNML-05	123600690	J160TNML-05	2014-12-02	5	T4	DNA + AIDSVAX B/E mo(0,1,3,6)	M1	Month 1.5 (2 weeks after 2nd vax)	439399	3212	1.69596e+06	556438	12970.5	565502	9498.25	144908	236547	52388.8	3962.25	57833.5	79657	4831.5	76211	2953.25	39071.2	59884.5	17334	3763.25	73219.5	24654.2	3352	26940.5	2590.25	15704	20825.8	4697.75	3314.5	22978.5	7621.25	2315	6097.5	2208	4029.25	4260.25	4098.5	2.55969e+06	2334205
HIV Vaccine Trial Network Protocol 105	548	AB502PD9-04	125603225	AB502PD9-04	2014-09-17	5	T4	DNA + AIDSVAX B/E mo(0,1,3,6)	M1	Month 1.5 (2 weeks after 2nd vax)	374616	3142.5	1.54689e+06	882092	23968	422156	8304.25	146086	252324	95765.5	4297.25	14288	159636	16545.8	99794.2	7103.75	42611.5	63341.5	40991	4321.5	128816	39769.5	16203	39762	2857	43289	45703.2	7065	3499.25	43917.8	13909.5	3018.5	9239.25	2215.25	5899	5706	3585.25	2.30974e+06	2.35103e+06
HIV Vaccine Trial Network Protocol 105	562	JB502PNQ-08	125603258	JB502PNQ-08	2014-10-06	5	T4	DNA + AIDSVAX B/E mo(0,1,3,6)	M1	Month 1.5 (2 weeks after 2nd vax)	187612	3092	1.13015e+06	793417	5165.25	301884	5552	66687.8	52515.5	48051	4427.25	47835.5	141108	11571.5	112713	4296	37032	55512	9897	4010.25	166714	59760	2546.75	64392.2	2729.25	28130.8	10586.5	3855.5	3304.5	75418.8	16154	2151.5	9733.5	2152.5	4150	2910.25	3904.75	2.48344e+06	2.30793e+06
HIV Vaccine Trial Network Protocol 105	643	EB502PQX-07	125603323	EB502PQX-07	2014-10-07	5	T4	DNA + AIDSVAX B/E mo(0,1,3,6)	M1	Month 1.5 (2 weeks after 2nd vax)	14912.5	3514.5	483393	25930	2725	25648	2565.75	7789.5	4042.25	9286	4101	214780	12093.5	2536	33041	2279	4839.25	5592.5	4318.5	3610.75	60238.2	9504.5	2717	20401.5	2860.5	7684.25	3478	3467	3491	20996.5	4082.25	2207.75	4549.75	2139.25	3225.75	2638	3472.75	2.24056e+06	281082
HIV Vaccine Trial Network Protocol 105	610	CB502QGY-06	125603364	CB502QGY-06	2014-11-26	5	T4	DNA + AIDSVAX B/E mo(0,1,3,6)	M1	Month 1.5 (2 weeks after 2nd vax)	159936	3304.25	1738579	637823	12525.5	467233	6296.5	156878	214745	66917.8	4133.75	80958.8	41573	3504.5	184092	2774.75	8492.5	15325.2	7729	5810.25	38644.8	19792.5	2661.75	25209.5	2221.5	8313.25	26284	3948.25	3469.25	20895.5	7214	2158.5	6312	2141.25	3524	3532.75	3698.25	2.6229e+06	2250477
HIV Vaccine Trial Network Protocol 105	555	GAZ03VLL-08	126600151	GAZ03VLL-08	2014-09-26	5	T4	DNA + AIDSVAX B/E mo(0,1,3,6)	M1	Month 1.5 (2 weeks after 2nd vax)	161520	3174	775596	473624	62782.5	424267	6891.5	172678	268804	12878.5	4183	12547.5	36734.2	3371.25	21398.5	2354.75	5693	17175.8	10865.2	4360.75	133932	50468.5	8175.5	29604	2994.75	26498	15236.5	4007.25	3652.75	44063.2	14108	2489	7920	2170.25	5098	3958	3837.75	2.43353e+06	2.41062e+06
HIV Vaccine Trial Network Protocol 105	626	JAZ03W06-10	126600245	JAZ03W06-10	2014-10-30	5	T4	DNA + AIDSVAX B/E mo(0,1,3,6)	M1	Month 1.5 (2 weeks after 2nd vax)	3209.75	2646.5	11776.8	3482.75	2335.25	3074	2112.5	2772.5	2435.5	15586.2	8318	4849.25	18502.5	2259.75	25748.5	3579.5	10144.5	16552.8	7186.5	7189.5	35295.2	23989.5	3080	15120.2	4502.25	10154.5	8419.5	4012.75	3982.25	18105.5	5408.5	2593.25	5853.5	2463.25	3769	3350.75	3411.75	1.88828e+06	585452
HIV Vaccine Trial Network Protocol 105	608	K090RRKP-03	127602891	K090RRKP-03	2014-11-18	5	T4	DNA + AIDSVAX B/E mo(0,1,3,6)	M1	Month 1.5 (2 weeks after 2nd vax)	3691.25	3002	38548.5	15422.5	2283.5	41150.8	2275	3058	17062.2	34503.5	4007	4002.25	58683	2667.75	22788.5	2543.75	12827.2	43728	78689.5	4619	25667	19587.8	10791.8	52475.8	22757.2	9555	24760	12554	3372.25	12113	6970.5	2800.75	13842.2	2965	3114.75	6283.5	3675.25	2348911	2.18233e+06
HIV Vaccine Trial Network Protocol 105	600	H57066R6-09	133601313	H57066R6-09	2014-12-03	5	T4	DNA + AIDSVAX B/E mo(0,1,3,6)	M1	Month 1.5 (2 weeks after 2nd vax)	284672	3544	1.37396e+06	459413	22934.8	445202	7697.25	105464	235660	14845.5	4401.25	26777.5	34760.8	4229.75	19427.5	2178.5	6399.25	19515.8	10810.2	5283.5	107314	23220.5	3471	22028.5	2741.5	9755.5	11583	5069.25	3613	32805	8952.5	2336.5	6970	2440.5	3549.5	3794	3871.25	2269492	2127829
HIV Vaccine Trial Network Protocol 105	592	A57067P6-04	133601400	A57067P6-04	2015-01-07	5	T4	DNA + AIDSVAX B/E mo(0,1,3,6)	M1	Month 1.5 (2 weeks after 2nd vax)	684892	5105.25	528817	1.57163e+06	301203	1.19441e+06	153148	684666	550444	28118	3873.5	4126	71614.5	13808.5	73498	9664.25	27895	22979	13330.5	4103.5	77754.8	13976.5	9347.5	28350.8	3655.5	15938.8	16893.8	7574.75	3559.5	22801.5	16743	5102	15865	2840.5	8957	6660.5	3706	2.13057e+06	2.49202e+06
HIV Vaccine Trial Network Protocol 105	647	H4Z05J0Q-09	158602246	H4Z05J0Q-09	2014-10-09	5	T4	DNA + AIDSVAX B/E mo(0,1,3,6)	M1	Month 1.5 (2 weeks after 2nd vax)	46455.8	3104	60041.2	164619	2872	92442.8	2824	21210	45097	44991	5976	5362	53705	10345.5	102510	4222.25	25191.8	41566.8	20769	4361.25	40907	18021.5	3414	22730.2	2935.75	10028.5	12286.5	6029.5	3510	11350.8	10383.5	2233.25	8469	2194.5	4084.5	3702.5	3759.25	1688238	2.12108e+06
HIV Vaccine Trial Network Protocol 105	564	B4Z05HLZ-05	158602287	B4Z05HLZ-05	2014-10-07	5	T4	DNA + AIDSVAX B/E mo(0,1,3,6)	M1	Month 1.5 (2 weeks after 2nd vax)	497522	3318.25	1.66912e+06	748977	40655	787121	13210.5	248657	485916	57555.5	3980.5	48638.5	142480	7148	107488	2779.5	22417.5	62656.5	11779	3801.75	33932.8	27170.2	3436.25	30545	2415.5	11280.5	14153.5	4647.5	3393.5	18158	7945	2376.75	6950	2061.25	3867	4127.25	3625	2.4791e+06	2.16254e+06
HIV Vaccine Trial Network Protocol 105	633	B4Z05JNG-07	158602318	B4Z05JNG-07	2014-10-17	5	T4	DNA + AIDSVAX B/E mo(0,1,3,6)	M1	Month 1.5 (2 weeks after 2nd vax)	35782	3026	874914	66378.8	3647	153521	2666.25	24699	22889	30062	4323	8852.5	88564	3043.25	54114	2130	14489.5	55045.8	4433.75	3819.5	46697.5	8093	2468	8251	2587.5	5333.25	12141	3452.5	3430.75	29544.8	5550.5	2228.25	4589.25	2032	3187	3112	3801.5	2.40464e+06	1.46638e+06
HIV Vaccine Trial Network Protocol 105	624	J4Z05K34-04	158602376	J4Z05K34-04	2014-10-22	5	T4	DNA + AIDSVAX B/E mo(0,1,3,6)	M1	Month 1.5 (2 weeks after 2nd vax)	480097	3527	1.53562e+06	925759	73936.8	978721	14967.2	285820	416983	14890.5	4005.25	6887.5	35194.5	7769.5	29509.5	2719.25	10286.5	24257.8	9476.5	4715.75	45936.5	21436.2	3809.5	22523.2	2509.5	9882	7859.25	4920.25	3524.5	21296.5	12844.8	2760.75	14680.5	2234.5	4853.5	4047.25	3854	2448814	2.35592e+06
HIV Vaccine Trial Network Protocol 077	54	G160H6BG-03	123410093	G160H6BG-03	2010-05-04	13	T1	rAd35 mo(0) + rAd5 mo(6) for Ad5 nAb titers less than 1:18	M12	Month 12 (6 months after 2nd vax)	3578	3149.25	43357.5	3809.75	2405.5	3149	2255	3082	2537	150363	18933	122011	4957	9233.5	9403.5	14104.8	4230.75	5425.25	4879.75	4728.25	299386	5471	3063.5	5067.75	2426.5	4118.5	2764.5	23719.5	13025	117473	3732	10692	3210.25	10657.8	3117.5	4345	1.65208e+06	736703	2.39801e+06
HIV Vaccine Trial Network Protocol 077	228	H160HPNM-03	123410205	H160HPNM-03	2010-08-04	13	T1	rAd35 mo(0) + rAd5 mo(6) for Ad5 nAb titers less than 1:18	M12	Month 12 (6 months after 2nd vax)	215690	91152.5	1.39931e+06	6915.5	49699.5	7094	98674.5	3760.75	3186.75	5499	4877.25	58660.2	4078	2795.75	3413	2483.5	3044.75	2976.75	5404.75	6111.25	76256.8	5058	2662.25	9011.75	2522	15529.8	4527	6875.5	5367.25	36951.2	3509.25	3555	3802	2797	3246.75	2768.75	1.50183e+06	1.31593e+06	2.46329e+06
HIV Vaccine Trial Network Protocol 077	245	A160J2XQ-03	123410247	A160J2XQ-03	2010-10-19	13	T1	rAd35 mo(0) + rAd5 mo(6) for Ad5 nAb titers less than 1:18	M12	Month 12 (6 months after 2nd vax)	908009	162734	1310880	18339.8	425917	23119.5	245114	35089.2	3919.25	28988.5	23653.2	9500.75	338625	127228	23574.8	7687.5	94874.8	29940.8	7808.25	7237	32680.8	4322	4135.75	3899	5284.5	3775	3335	18450.5	7195	34483.5	9059.25	16347.5	3178.25	4865.25	4246.5	2804	2.22491e+06	1.15363e+06	2537590
HIV Vaccine Trial Network Protocol 077	26	BB500N4Q-03	125410035	BB500N4Q-03	2010-03-04	13	T1	rAd35 mo(0) + rAd5 mo(6) for Ad5 nAb titers less than 1:18	M12	Month 12 (6 months after 2nd vax)	15691.2	3781	70000.5	4128	13550.5	3305.5	2946.75	3232	2412	19537.5	7167	29722.8	6098	11969.5	4565	4403.5	5762.75	3476	5461.5	8661.25	22312.8	5082.5	3773.75	6429.75	2704.25	5604.5	2877.25	35230.5	19533	59030.2	21750.2	43194.8	18905.8	13069.8	9920.5	2921.5	2307851	1.84197e+06	2469184
HIV Vaccine Trial Network Protocol 077	165	FB500P2W-03	125410048	FB500P2W-03	2010-04-06	13	T1	rAd35 mo(0) + rAd5 mo(6) for Ad5 nAb titers less than 1:18	M12	Month 12 (6 months after 2nd vax)	5022	3152	29944.5	3536.75	3985.75	2935.25	2453.5	2968.25	2466.5	15448	7181.5	4716.25	3465.25	23650.2	2769.5	5311	3217	2704.5	9155.25	7541.5	80028.5	5242.5	3436.25	8930.25	4049.5	5346.25	3091.75	13573	7200.75	44534	3938.25	20016	3647.5	4386.5	3361	2713.75	1349629	586935	2.17128e+06
HIV Vaccine Trial Network Protocol 077	39	KB500PK9-02	125410050	KB500PK9-02	2010-04-19	13	T1	rAd35 mo(0) + rAd5 mo(6) for Ad5 nAb titers less than 1:18	M12	Month 12 (6 months after 2nd vax)	639516	276590	722443	11691.8	69057.2	11849.5	311176	7325.5	3773.75	8091.5	8378.25	4228	3325.5	2301.25	2775.25	6422	2659	2766	19191.2	7186.75	16130.5	62707.5	108552	37114.2	10056.5	15261.5	9811.5	27193	16362.2	50958.5	44119.5	95621.2	23691.5	13539	9118	6255.75	1.58333e+06	880232	9.25831e+06
HIV Vaccine Trial Network Protocol 077	59	FB500R31-03	125410097	FB500R31-03	2010-05-19	13	T1	rAd35 mo(0) + rAd5 mo(6) for Ad5 nAb titers less than 1:18	M12	Month 12 (6 months after 2nd vax)	591091	234723	707852	6878	31967	35897.2	180470	7038.75	3276.25	5470	6151.75	4041	3563.75	5564.5	3032.5	2521.25	3515.75	4234.5	9268.5	5804	54269.5	6259.75	3951	11923.2	2996.5	6874	2959.5	26289.5	16952.5	57028.5	3798.5	17507	4062.5	9291.75	3158.75	2573.75	1.98691e+06	1.45512e+06	2.2888e+06
HIV Vaccine Trial Network Protocol 077	663	AB500XZZ-03	125410103	AB500XZZ-03	2010-06-15	13	T1	rAd35 mo(0) + rAd5 mo(6) for Ad5 nAb titers less than 1:18	M12	Month 12 (6 months after 2nd vax)	131112	28442.2	471899	7224.75	26505.5	7594	31154.2	4995.25	2740	10254.5	9225	5306	3534.25	3706.25	2920	3407.5	3685.25	2903.75	5272	6364.5	39857.8	4319.75	2402.5	6526.5	3664.75	4762.25	2754.5	3343	5082.25	9634	3630	2215.25	3184.25	2258.25	3060.75	2630	10605.5	1.96159e+06	3845
HIV Vaccine Trial Network Protocol 077	256	EB5010NM-03	125410158	EB5010NM-03	2010-09-22	13	T1	rAd35 mo(0) + rAd5 mo(6) for Ad5 nAb titers less than 1:18	M12	Month 12 (6 months after 2nd vax)	482709	428650	812809	9989.75	44810.8	8980.75	130240	14795.5	3954	38619.5	72692.2	7680.5	4534	6441	3722.25	9225	3536.25	3890.25	7285	11095.8	31310.8	6233.5	4513	9867	3694.5	7670.25	3114.5	12399.8	8625.5	26921.5	3776	3559.75	3461.5	4080	3267.75	2801	1.76947e+06	1.67116e+06	2.17511e+06
HIV Vaccine Trial Network Protocol 077	46	E090J4FL-04	127410034	E090J4FL-04	2010-05-07	13	T1	rAd35 mo(0) + rAd5 mo(6) for Ad5 nAb titers less than 1:18	M12	Month 12 (6 months after 2nd vax)	3567.5	3304.75	25459.5	3492.25	2258.5	2871	2213.75	3178.5	2633.5	6572.75	4049.75	5081	3786	2477.25	3679.5	1775	3343	4556	8040.5	5272.75	80406.8	4863.25	3380	6807.75	3182.75	12827.8	4596	19838.2	14333.8	111558	3961.25	3426.25	3723	3399.25	3664.25	2929.75	1.05754e+06	735798	2.34094e+06
HIV Vaccine Trial Network Protocol 077	240	G090JY64-02	127410138	G090JY64-02	2010-10-06	13	T1	rAd35 mo(0) + rAd5 mo(6) for Ad5 nAb titers less than 1:18	M12	Month 12 (6 months after 2nd vax)	509922	538436	1.02812e+06	6393.5	7707.75	6301	230432	5932.5	2985.25	7826.25	11621.8	7222.25	3506.75	2389	3380	7019.5	3029.25	3052	4556	5290	35228	5331.75	2394.75	5667.5	2516.75	10806.8	3157.75	7196.25	7456.25	23294.2	3709	2758	3133.25	3435	3485.5	2733.5	1636036	1843540	2.41676e+06
HIV Vaccine Trial Network Protocol 077	38	JCW013QN-03	128410003	JCW013QN-03	2010-09-24	13	T1	rAd35 mo(0) + rAd5 mo(6) for Ad5 nAb titers less than 1:18	M12	Month 12 (6 months after 2nd vax)	3692	3175	32908.2	3861.75	2586	3356	2643.5	3225	2656.5	5900.5	4073.5	14622.2	3741	2381	3146.25	2004.5	3135.5	4631.5	4821.5	7727.25	76372.8	6459.75	3344.75	10200.5	2771.5	6992.5	3365.25	8980.75	5929.75	99822.2	3907	2746.5	3965	2792.5	3456	2906.75	419460	139078	2.34555e+06
HIV Vaccine Trial Network Protocol 077	242	BB000T5Z-04	128410135	BB000T5Z-04	2010-10-06	13	T1	rAd35 mo(0) + rAd5 mo(6) for Ad5 nAb titers less than 1:18	M12	Month 12 (6 months after 2nd vax)	4330.75	4121.5	17763.5	3607	2305.75	3177.25	2184	3014.5	2421	10372.8	11293	20535.5	3266	3230.25	3283	3610.5	2997.5	2969.75	4810.5	9452	60904	4007.25	2499.5	3979.25	2998.5	12084	3152.5	5620.5	6903	23942	3677	2488.25	3183.5	3024.5	3194.25	2840.75	1.1895e+06	1.22899e+06	2063813
HIV Vaccine Trial Network Protocol 077	413	KB000VFV-05	128410148	KB000VFV-05	2010-11-19	13	T1	rAd35 mo(0) + rAd5 mo(6) for Ad5 nAb titers less than 1:18	M12	Month 12 (6 months after 2nd vax)	3761.75	3294	11150.5	3390	2375	2862	2071.25	2795.5	2487	10544.5	5667.5	5263.5	3381.5	2531.25	2740.5	3312.5	2828	3704.5	9651.5	4631.5	84989.2	3949.5	2262	4729.5	2529.75	4009.75	2713.25	4126.25	3440.75	14453.2	3424	2124.5	2826.5	2112	2842.5	2542.25	37605	1995893	3721.5
HIV Vaccine Trial Network Protocol 077	250	BB000TLV-02	128410197	BB000TLV-02	2010-10-20	13	T1	rAd35 mo(0) + rAd5 mo(6) for Ad5 nAb titers less than 1:18	M12	Month 12 (6 months after 2nd vax)	675624	392146	1878277	47404	253392	38030.8	273726	27073.2	15794.2	4865	6467.5	4878	3870	4124	3615.5	2958.5	3339.5	5114.25	4530.25	5175.5	388888	12512.8	2648.25	28651.8	2403.75	10645.2	3299	5613	4814	124022	3995.25	4288	5516.25	2654.5	3456.5	2693	1.69396e+06	1.29739e+06	2.5924e+06
HIV Vaccine Trial Network Protocol 077	255	J160HLX7-03	123410149	J160HLX7-03	2010-07-12	13	T2	DNA mo(0,1,2) + rAd5 mo(0) for Ad5 nAb titers less than 1:18	M12	Month 12 (6 months after 2nd vax)	3513.5	2803	41533	3397.5	2324.5	2842.5	2207.5	2820	2429.75	43233	33390.2	14545	6024	9062	3636.25	5008.75	4822.5	2807.5	6627.5	4995	12601	4180	2435	4571	5724.5	9343.5	2960.25	7802	4141.5	44909.5	3711.25	7488	3291.25	2693	3215	3227.25	719774	96054	2.38669e+06
HIV Vaccine Trial Network Protocol 077	265	F160HMKD-03	123410185	F160HMKD-03	2010-07-15	13	T2	DNA mo(0,1,2) + rAd5 mo(0) for Ad5 nAb titers less than 1:18	M12	Month 12 (6 months after 2nd vax)	5574.75	2852	9422.5	6325.25	12998.8	4510.5	3526.25	3017	2423.25	277021	23306.8	3324.5	5265	209807	4089	200491	3459.5	2855	4453.25	4604.25	25281.8	4483	5033.5	5172.25	2283.25	3760.75	3267.5	17962	4727.5	21192	15524.8	26253	10434.2	11960	3292	3078.25	1797827	248172	1956500
HIV Vaccine Trial Network Protocol 077	163	HB500NT0-04	125410006	HB500NT0-04	2010-03-29	13	T2	DNA mo(0,1,2) + rAd5 mo(0) for Ad5 nAb titers less than 1:18	M12	Month 12 (6 months after 2nd vax)	65890.5	29371.8	699386	6043	20576.8	6119	35579.5	8742.75	3183.75	14291	88406	5209.5	3975	29901.5	3125.25	6609.5	20495	3305.75	5733.5	6558	41504	8015.75	3145.25	21511.2	3792.75	7572	3417.75	5157.5	6342.75	58886	4095.25	6727.25	6424	2981.5	3993.25	2596	335217	936194	2.60547e+06
HIV Vaccine Trial Network Protocol 077	52	GB500Q12-03	125410074	GB500Q12-03	2010-05-06	13	T2	DNA mo(0,1,2) + rAd5 mo(0) for Ad5 nAb titers less than 1:18	M12	Month 12 (6 months after 2nd vax)	3836.5	3165.25	45194.5	3565.75	2313.25	2823.75	2411	3005.75	2436.5	11873.2	12443.5	6623.5	3909.75	2432	3678.25	4167	4793.25	3034.75	10726.8	5273.25	24485	8216.5	13004	11922	2774.25	6903.5	2900.25	17980.2	5501.5	65522.2	4599	13866.2	4817.25	8983	3425.25	2771.5	1.47897e+06	220367	2.61337e+06
HIV Vaccine Trial Network Protocol 077	664	AB500XYC-02	125410125	AB500XYC-02	2010-06-14	13	T2	DNA mo(0,1,2) + rAd5 mo(0) for Ad5 nAb titers less than 1:18	M12	Month 12 (6 months after 2nd vax)	3404.5	3198.5	32417.8	3366.5	2294.5	2997.25	2122	2872.75	2497.75	103233	10617.2	45521.5	3483.5	2464.75	2945.75	63025.5	3307	2984	8489.5	7075.25	90877.5	4046.75	3473.5	4276	3915.25	4004.75	2792	4670.25	4307.5	19889	3417.25	2554	3038.5	2661.5	2977.25	3005.75	1003098	2.0897e+06	3616.75
HIV Vaccine Trial Network Protocol 077	226	GB500ZL5-02	125410140	GB500ZL5-02	2010-08-10	13	T2	DNA mo(0,1,2) + rAd5 mo(0) for Ad5 nAb titers less than 1:18	M12	Month 12 (6 months after 2nd vax)	247935	17496.5	1.19176e+06	4863	7968.25	3654.25	150137	3526	2768.25	28694	18711.8	6797.5	3679.25	2861.75	2876.5	5989.75	2850.75	2690.25	4267.25	5454.5	18953.5	7943.25	2797.25	14628.5	3748.25	9707.25	3447.25	8043.5	4333.25	31455.5	4363.5	2772	4801	3350.25	4016	2932.25	1.31156e+06	339239	2480553
HIV Vaccine Trial Network Protocol 077	227	EAZ017FW-04	126410052	EAZ017FW-04	2010-09-08	13	T2	DNA mo(0,1,2) + rAd5 mo(0) for Ad5 nAb titers less than 1:18	M12	Month 12 (6 months after 2nd vax)	1.53208e+06	1564904	1.12242e+06	5604.25	230528	18427.2	835074	5742.25	3067.5	50514.2	22241.8	46974.5	4771.5	7367.5	4562.25	11794.5	4402.5	2742.75	4874	6500	236156	5250	2645.5	6757.25	2625	5044	3284.5	14869.5	11825.5	67973.5	3850.5	8287.5	4117.5	6311	3194.5	2725.25	2.38095e+06	2.44379e+06	2.19128e+06
HIV Vaccine Trial Network Protocol 077	37	JAZ018Q3-03	126410071	JAZ018Q3-03	2010-09-30	13	T2	DNA mo(0,1,2) + rAd5 mo(0) for Ad5 nAb titers less than 1:18	M12	Month 12 (6 months after 2nd vax)	46575.5	11924.2	1.6446e+06	5929.5	15690.5	7118.5	13519.5	5359.25	2893.25	104942	132188	135256	3381.5	5228	3695.25	136864	3245	3538.75	3743.5	4543	78896	4079.75	3243.75	4190.25	2474.75	5918.75	2946.25	22169.5	21568.2	68639.2	3746.5	4594	3379.75	23108.5	3433.25	2881	1.24698e+06	1.39856e+06	2196049
HIV Vaccine Trial Network Protocol 077	419	KAZ01CNR-03	126410156	KAZ01CNR-03	2010-12-08	13	T2	DNA mo(0,1,2) + rAd5 mo(0) for Ad5 nAb titers less than 1:18	M12	Month 12 (6 months after 2nd vax)	10373.2	3433.75	17366	3658.25	5838.25	2801	3545.25	3102.5	2513	67014.5	63864.5	41084.5	24819	22627	24260.5	63791.5	13258	5859	23187.2	14526.8	56373	11517.5	31766	13747	11854.5	12313.5	3521.5	7821.5	5692.75	14747.8	4532.25	7998	3998	4079	3383.75	2763	1.12514e+06	1855505	478540
HIV Vaccine Trial Network Protocol 077	166	C090J0H8-03	127410028	C090J0H8-03	2010-04-09	13	T2	DNA mo(0,1,2) + rAd5 mo(0) for Ad5 nAb titers less than 1:18	M12	Month 12 (6 months after 2nd vax)	3433	2937.25	85387	3562.5	2285.5	2938	2357.25	2779.75	2383.5	17869.5	15485.2	13522.2	8647	19708	9454.5	11229.5	8951	3563	4729	4616.5	12177.5	3855.5	2935.5	4685.25	2148.25	4297	2824.75	7143	3756.5	81511.5	3686	5212	3297.5	4871.25	3270	2559.75	413131	13214	2.48794e+06
HIV Vaccine Trial Network Protocol 077	55	B090J4Q9-03	127410042	B090J4Q9-03	2010-05-10	13	T2	DNA mo(0,1,2) + rAd5 mo(0) for Ad5 nAb titers less than 1:18	M12	Month 12 (6 months after 2nd vax)	251131	102070	968877	5309.75	124962	6787.75	90466	27277.2	2843	14445	9683.75	5718.75	4026	10921	5546	4614.5	5654	3516.75	6822.75	7226.75	25687.5	6740.5	3215	12415.2	3296.75	7944.25	4849.25	13979.5	7766.5	39992.5	3713.25	14767.5	3708.5	5081	3954.5	2811.75	1.52833e+06	976996	2.34729e+06
HIV Vaccine Trial Network Protocol 077	57	E090J5HC-03	127410056	E090J5HC-03	2010-05-14	13	T2	DNA mo(0,1,2) + rAd5 mo(0) for Ad5 nAb titers less than 1:18	M12	Month 12 (6 months after 2nd vax)	4744.5	3149	49829.8	3769.5	15761	4147.25	2667	3066.75	2522.5	10697	8489.5	80604	3700	91573.2	3323	8501.5	3691.5	3628	3824.75	5169	122308	4709.25	3100	8293.75	2388.5	6534	2991.75	22450.8	4463.25	103093	15398.2	66935	21167.8	7788.5	4297	2868	1.38283e+06	313644	2.64771e+06
HIV Vaccine Trial Network Protocol 077	31	JB000SJ6-04	128410019	JB000SJ6-04	2010-09-14	13	T2	DNA mo(0,1,2) + rAd5 mo(0) for Ad5 nAb titers less than 1:18	M12	Month 12 (6 months after 2nd vax)	407462	89068.5	1.99119e+06	42660.8	348758	23431.5	325804	7080.5	3791.5	47491.8	25604.8	45004.8	9434.5	3472.25	5975	28647	3430.25	3791.5	4349	6215.75	112696	4343.5	4333	6124.75	2954	10383.5	3039.25	15666	7475.5	61922	4376.75	25006.2	3658.75	11020.2	3228.5	2599.5	1.5977e+06	907398	2.37634e+06
HIV Vaccine Trial Network Protocol 077	459	A5703MTN-03	132410113	A5703MTN-03	2011-02-17	13	T2	DNA mo(0,1,2) + rAd5 mo(0) for Ad5 nAb titers less than 1:18	M12	Month 12 (6 months after 2nd vax)	197393	26401	1.55989e+06	4983.25	57081.2	9919.75	63760	9315.75	5414	21074	17232.5	93593.2	6570.5	89503.8	5576	5035.75	3985.5	3420.5	35103	4023.25	85305.2	5644	23319.2	4791.75	4066	11140.5	20262.8	6119.75	3419.5	29887.8	3719.5	5398	3037.25	2815.5	3288.5	3010.5	71464.5	2494412	8152.75
HIV Vaccine Trial Network Protocol 077	435	HCW01J7P-04	167410054	HCW01J7P-04	2011-01-26	13	T2	DNA mo(0,1,2) + rAd5 mo(0) for Ad5 nAb titers less than 1:18	M12	Month 12 (6 months after 2nd vax)	553549	78758.5	1326171	104240	1186723	103616	166077	10608	6134	32407.5	83401	9746.5	7117	65143.5	2958.5	23928.8	3008.75	2999	3677.25	3683.5	60640.8	3795.5	2628.75	7465.25	2354.25	4438.75	2740.25	5464.5	3944.5	38446.8	10326.5	9862.5	17696.2	2391	10527.8	2628.5	481200	2.34231e+06	355030
HIV Vaccine Trial Network Protocol 077	162	CB400ND5-03	121410007	CB400ND5-03	2010-03-23	13	T3	DNA mo(0,1,2) + rAd35 mo(6) for Ad5 nAb titers less than 1:18	M12	Month 12 (6 months after 2nd vax)	16122.5	5379.5	497086	4150.25	5324.25	3494.5	8866.5	4969.25	3056.5	31143.5	9571	9914.5	4620.25	5230.5	4237.5	12849	4196.5	3186.5	8423	4509	83045.8	5009.5	5332.5	5008	2628	5163.75	2914	4819.75	3561.5	49349.5	3477.25	3281.5	3265.25	2589	3088.5	2763.75	273110	12877.5	2411330
HIV Vaccine Trial Network Protocol 077	167	HB400NQY-03	121410049	HB400NQY-03	2010-04-08	13	T3	DNA mo(0,1,2) + rAd35 mo(6) for Ad5 nAb titers less than 1:18	M12	Month 12 (6 months after 2nd vax)	8916.5	11909	6094	3652.5	6374	2992.5	4941.5	2805	2503.75	240633	63150.2	3917.5	7979.25	140191	14645.2	100511	20965	5023	3905	4860.5	7943.5	4337.25	2746.75	4092.5	2446.25	4513	3214.25	84427.5	90708.2	86213.2	5773.5	88758.5	6656	50313.2	4569.25	2674.5	2089613	2.44784e+06	1.96509e+06
HIV Vaccine Trial Network Protocol 077	168	E160H2K1-04	123410078	E160H2K1-04	2010-04-20	13	T3	DNA mo(0,1,2) + rAd35 mo(6) for Ad5 nAb titers less than 1:18	M12	Month 12 (6 months after 2nd vax)	265146	93854	604033	4127.75	181204	3859	231143	3253.5	2640.25	15293.2	6538	5562.25	6072	13968	3020.5	4718.5	3415.75	3723.5	4373.5	4800	47064.5	3706.75	2866.5	3597.5	2532	3333.25	2849.5	14484	15236.2	63168.2	4505.25	35415.2	2946.5	16006.5	3128.75	2622	1.24036e+06	1.41251e+06	2.50352e+06
HIV Vaccine Trial Network Protocol 077	661	E160HG6D-03	123410107	E160HG6D-03	2010-06-15	13	T3	DNA mo(0,1,2) + rAd35 mo(6) for Ad5 nAb titers less than 1:18	M12	Month 12 (6 months after 2nd vax)	267593	37417	778920	7921.5	66581.8	10430.8	161615	4403.5	3060.25	299631	273755	276086	11705.5	25989.8	10840.8	193752	6333.25	4199.25	12727.2	11506.5	49965.2	4784.25	20247	8609.5	6460.5	5560.25	3545.75	7217	6953.75	22495.5	3375.25	3705.5	3859.5	4071.75	3092.25	2668	1496671	2388491	12359
HIV Vaccine Trial Network Protocol 077	58	AB500QBV-03	125410089	AB500QBV-03	2010-05-17	13	T3	DNA mo(0,1,2) + rAd35 mo(6) for Ad5 nAb titers less than 1:18	M12	Month 12 (6 months after 2nd vax)	422029	109426	1.12557e+06	54830.8	269938	11463.2	54789	20082	20972.2	5566.75	5873.25	16183	4810.75	4529.25	4253.5	1995	3266.5	3082	5536.25	8912.5	44049.5	4581	3568.75	6035.5	2441	4247.25	2796	23365.8	22686.5	56124	6418.75	52168.5	7761.25	11300.5	3549	2857	1.83101e+06	1.66306e+06	2.40449e+06
HIV Vaccine Trial Network Protocol 077	257	JB500YL9-03	125410132	JB500YL9-03	2010-06-30	13	T3	DNA mo(0,1,2) + rAd35 mo(6) for Ad5 nAb titers less than 1:18	M12	Month 12 (6 months after 2nd vax)	14651.5	10820	822953	3934	8292.5	3428.75	8254.5	3414	10750	6315	5764	13084.5	4100	4979.5	2952	4299.25	3284.25	2907.25	4844.75	4758.25	61725.5	7198	2440	9467.5	2621.5	5553	3055.25	3655	3755.25	30713.5	3937	2509.5	3745.5	2530.5	3352	2716	6212.5	4942.5	2171304
HIV Vaccine Trial Network Protocol 077	426	GB50138K-02	125410177	GB50138K-02	2010-12-17	13	T3	DNA mo(0,1,2) + rAd35 mo(6) for Ad5 nAb titers less than 1:18	M12	Month 12 (6 months after 2nd vax)	64194.5	34417	1.2229e+06	7679	11757.5	11540.2	10400	5617.25	107281	3654.5	4173.75	10190.8	3281.25	2694.5	2830.75	2248.5	2888.75	5782.75	4123.75	7266	86812.5	5502.5	2430.75	14041	2981	5159.25	3106.75	3264.5	3269.75	17821.8	3281.25	2060	3564	2101.25	2880	2726.75	7009.25	2.26374e+06	3864.75
HIV Vaccine Trial Network Protocol 077	414	KAZ01BTR-04	126410183	KAZ01BTR-04	2010-11-19	13	T3	DNA mo(0,1,2) + rAd35 mo(6) for Ad5 nAb titers less than 1:18	M12	Month 12 (6 months after 2nd vax)	5864.25	3027	26012.2	3458.75	3017.5	2787	3205.75	3147	2493.75	11145.2	27947.8	29513.2	3627.75	483060	3213.5	9960	320507	2807.5	11407	6149.5	142429	5166.25	20222	5176.5	6604.5	16807.2	2998.25	5649.5	3768.25	33922	3465.5	6990	3064.25	2824	5693.5	2763.25	432209	2118170	4474.75
HIV Vaccine Trial Network Protocol 077	230	A090JJRB-03	127410109	A090JJRB-03	2010-08-03	13	T3	DNA mo(0,1,2) + rAd35 mo(6) for Ad5 nAb titers less than 1:18	M12	Month 12 (6 months after 2nd vax)	424110	117532	1.08267e+06	79651.2	61739	14877.5	245593	9175	15539.8	9377.25	5250.5	4495	4176.75	9110.5	3454.5	22095	3845	2832	3611.5	4030.25	4758.5	3572.5	2277.5	2931.25	2101	3065.75	2623.25	5990	3634.5	18788.2	4067.25	2788.5	3139.25	3344.5	3148.5	2590	1.33878e+06	273068	2303231
HIV Vaccine Trial Network Protocol 077	241	C090JY0H-04	127410124	C090JY0H-04	2010-10-06	13	T3	DNA mo(0,1,2) + rAd35 mo(6) for Ad5 nAb titers less than 1:18	M12	Month 12 (6 months after 2nd vax)	5343	2825	81138	3635	2338.5	3014	2827.75	2910.75	2378.25	8641.5	7328.5	10544.5	3845.5	2992	3133	5362	5203	3361	6427.5	5034	29878.8	4573	2888	6385	2703.5	3955	3150.25	7077.75	3687	32078.8	3675.25	2979.5	3286.75	3809.5	3192.5	2682.5	1289221	52955	2.54261e+06
HIV Vaccine Trial Network Protocol 077	440	F090K89C-04	127410254	F090K89C-04	2011-01-11	13	T3	DNA mo(0,1,2) + rAd35 mo(6) for Ad5 nAb titers less than 1:18	M12	Month 12 (6 months after 2nd vax)	233705	56393.2	381945	4998.75	84120	155586	146634	4566	3390.25	47701	12332	3930.25	6070.25	3082	6115	21634.2	3145	2719.5	21651.8	4842.25	31668.2	5421.75	4180	21252	6063	4600	60101.8	4124.5	3325.75	7205.5	3641.75	2335.25	4780.5	2330.75	2912.5	3611	184420	1.62974e+06	3847.5
HIV Vaccine Trial Network Protocol 077	244	JB000TBQ-03	128410032	JB000TBQ-03	2010-10-13	13	T3	DNA mo(0,1,2) + rAd35 mo(6) for Ad5 nAb titers less than 1:18	M12	Month 12 (6 months after 2nd vax)	6325.75	3095.75	20937.5	3628.75	2223.5	3075.5	2590.75	2849.5	2427	84701.8	33928	4708	12453.5	135911	8086	43818	12444	3702	6056.75	5028.5	51045.8	4172.5	3282.25	4127.75	2339.25	4045	3450.75	12619.2	4911.5	31450.8	3691.25	7216.75	3096.5	4590.75	4015.5	2861	1.45597e+06	457650	2249479
HIV Vaccine Trial Network Protocol 077	53	H5703419-02	132410017	H5703419-02	2010-05-03	13	T3	DNA mo(0,1,2) + rAd35 mo(6) for Ad5 nAb titers less than 1:18	M12	Month 12 (6 months after 2nd vax)	298724	77664.5	639007	16535.8	76174.8	26681	235980	7417.75	4232	118796	107442	5415.5	8809	10467.8	4519.25	21200.8	12921.5	3415.75	5228	14094.5	74099.8	8696	19342.2	14040.5	6107	11484	4938.5	14378.5	18814.8	47460	14653.5	8604.25	30136.5	9281.75	18925	3784.75	918196	1.32272e+06	2.19819e+06
HIV Vaccine Trial Network Protocol 077	43	K57033HN-03	134410007	K57033HN-03	2010-04-21	13	T3	DNA mo(0,1,2) + rAd35 mo(6) for Ad5 nAb titers less than 1:18	M12	Month 12 (6 months after 2nd vax)	3364	2866	26503.5	3784	2323	3006.5	2189.5	2900	2436	6317.5	9132.25	11999.5	4801.5	11376.2	4607.5	7257.25	3455	5741.5	5125	7170.5	131894	3810.5	2683.75	3571	2336	4282.75	3123.25	3983.75	3838.5	70420.2	3716	2807.5	3199	6188.5	3066	2761.5	70179.5	147086	2.3992e+06
HIV Vaccine Trial Network Protocol 077	253	BCW00VFZ-05	167410021	BCW00VFZ-05	2010-07-12	13	T3	DNA mo(0,1,2) + rAd35 mo(6) for Ad5 nAb titers less than 1:18	M12	Month 12 (6 months after 2nd vax)	595245	211898	2201797	24703	283126	25520	526916	12693.8	13004.5	38447	34104	5588.5	3367	28408.2	2790.5	22979	3068.5	2718.25	4625.5	5085	20900	4124.5	2934	4767.75	2767.75	3483.25	3085	7340	5253	27389	3834.5	6278.5	3300	5335	3147.5	2689.25	1.56593e+06	1092602	2.56439e+06
HIV Vaccine Trial Network Protocol 078	251	GCP009P2-03	168430240	GCP009P2-03	2010-10-20	13	T1	NYVAC-B mo(0,1) + NaCl mo(5) + rAd5 mo(6)	M12	Month 12 (6 months after 4th vax)	22561.5	7602.25	371464	9104.5	2445.25	14036.5	4980.5	9172.75	3996	9705	5426.5	5764	3657	4172	3094.5	2218.75	3103.5	3292	4022	4224.75	33519.5	11930.5	2302.5	27982.2	2252.75	10721.5	2797	3393.25	3293	23406	3616	2105.75	4213.5	2038.5	3311	2577	29572.8	4459	2023913
HIV Vaccine Trial Network Protocol 078	301	KCP00KW6-04	168430258	KCP00KW6-04	2011-11-16	13	T1	NYVAC-B mo(0,1) + NaCl mo(5) + rAd5 mo(6)	M12	Month 12 (6 months after 4th vax)	5150.25	3409.75	110236	3749.5	2401	3498.5	2442.25	3302	2849.75	12759	12149	74253.5	4559.5	7859.25	48968.5	4079.5	4678.25	17361.5	5421	7037.5	139168	4722.5	2442.75	5224.25	3644.5	4896	3941	7970.5	4156.5	61210.5	5443.5	2555.75	6761.75	2371.75	3915.75	3006.5	1.04141e+06	481232	2.53389e+06
HIV Vaccine Trial Network Protocol 078	247	KCP009HY-03	168430370	KCP009HY-03	2010-10-15	13	T1	NYVAC-B mo(0,1) + NaCl mo(5) + rAd5 mo(6)	M12	Month 12 (6 months after 4th vax)	70378.2	15183.5	1.539e+06	46862.5	6336.75	100902	31568	73258.5	8385.25	5188.5	15996.5	5784.5	3432	2183	3275	19720	3881.75	3465	5790.25	5703	56506	8045	5466.75	3865.5	3925.75	6427	7020	4116.75	3705.5	63947	4304	2675.5	5967.5	2605.75	8173	2802.25	21849.2	4272.25	2.57065e+06
HIV Vaccine Trial Network Protocol 078	416	ACP00BSV-05	168430679	ACP00BSV-05	2010-11-30	13	T1	NYVAC-B mo(0,1) + NaCl mo(5) + rAd5 mo(6)	M12	Month 12 (6 months after 4th vax)	3401	2978.75	11358.2	3438.25	2377.5	2902.5	2169	2991.25	2295	6180.75	4655.5	5853	3266.75	2145	2845.5	5764	2793.5	3048	4594.75	4507.5	129534	5836	6304.75	9461.75	3750.75	3884.75	3504	3146.75	3632.75	20145	3637	3086.5	3179.25	2146	2940	2789.5	22634.2	1.58e+06	9114.75
HIV Vaccine Trial Network Protocol 078	412	JCP00B9X-03	168430808	JCP00B9X-03	2010-11-09	13	T1	NYVAC-B mo(0,1) + NaCl mo(5) + rAd5 mo(6)	M12	Month 12 (6 months after 4th vax)	3426	3037.5	20591.5	3526	2300.5	2867	2059.75	2947.5	2479	11324.5	69626	4119.25	3336.5	2054.5	2713.5	1924.25	2599.5	2622.5	10434	11504	327882	6312.25	4692	53311	3041.25	9580.5	31376.5	3424.25	4531.75	106552	4583	2512.25	9517.5	2283	4480.5	3900.5	579362	2081088	3524.25
HIV Vaccine Trial Network Protocol 078	420	CCP00BNP-04	168430944	CCP00BNP-04	2010-11-24	13	T1	NYVAC-B mo(0,1) + NaCl mo(5) + rAd5 mo(6)	M12	Month 12 (6 months after 4th vax)	45553.5	31996.5	1.18166e+06	81868.8	12079.8	125422	16608.2	80589.5	15113	4966.5	6462.75	15448	5405.25	2453.5	3779.75	2553	3384.5	4255.25	4221.75	4369.5	88675	16532.8	3106.75	27638	2497.75	13428.2	3112.75	3817.25	3688.75	25644	6045	2514.75	8119.25	2292.75	4807	2767.25	48764	2466654	930175
HIV Vaccine Trial Network Protocol 078	449	ECP00D7B-07	168431098	ECP00D7B-07	2011-02-21	13	T1	NYVAC-B mo(0,1) + NaCl mo(5) + rAd5 mo(6)	M12	Month 12 (6 months after 4th vax)	16985	6356.75	137970	10865.8	4152.5	13408	8243.5	6110.5	2885.5	3955	4567	9415	3328.5	2079.5	2718.25	2337.5	2806	2851	8690.75	11877	71827.8	3665.5	2442.75	4147.5	4725.25	15438.2	2994	4170.5	3535.5	17401.2	3455.75	2282.25	3154	2169.25	3196	2703.75	3710.75	1.73022e+06	4645
HIV Vaccine Trial Network Protocol 078	483	KCP00FP6-06	168431291	KCP00FP6-06	2011-05-02	13	T1	NYVAC-B mo(0,1) + NaCl mo(5) + rAd5 mo(6)	M12	Month 12 (6 months after 4th vax)	60852.8	15349.5	627357	8124	6002.75	11995.2	13319.5	6049	12822	18342	9145.5	16715	4953	3175.5	3427.25	20913.2	4161	6034.75	4518.25	6752.5	120020	4562.5	2273.5	5137.75	2641	3913.25	5394	3565.25	3665	58319.5	3799.5	2199.75	3305	2278.5	6579	2820.75	8351.5	2.13633e+06	3712.5
HIV Vaccine Trial Network Protocol 078	492	ACP00FX6-05	168431372	ACP00FX6-05	2011-05-13	13	T1	NYVAC-B mo(0,1) + NaCl mo(5) + rAd5 mo(6)	M12	Month 12 (6 months after 4th vax)	3195.5	3010	34468.5	3311.25	2339.5	2931.25	2410	2869.25	2324.5	6726	7566.5	4580	3383.75	2382.25	2953	3485.5	3282.75	2842.25	4657.75	4641.5	101948	4000.25	2347.25	5271.75	2465.5	5518	2737.5	3254	3460	28959	3558	2048.25	3126.5	2019	2898	2609.25	11336.8	2.30015e+06	23085.5
HIV Vaccine Trial Network Protocol 078	491	JCP00FW6-02	168431427	JCP00FW6-02	2011-05-13	13	T1	NYVAC-B mo(0,1) + NaCl mo(5) + rAd5 mo(6)	M12	Month 12 (6 months after 4th vax)	69927	52764	870738	9819	3560	17841	31096	14002.8	3279	4011.5	4737.25	6398.5	3337.5	2083.5	2654.5	2324.5	2967	2777.5	4306	4723.25	127374	5735	3291.5	6977.75	2509	4339.25	2992	3333.5	3545.75	31230	3972.5	2366.75	3564	2140	2909	2603	141394	2385999	405271
HIV Vaccine Trial Network Protocol 078	496	BCP00GHF-03	168431455	BCP00GHF-03	2011-06-17	13	T1	NYVAC-B mo(0,1) + NaCl mo(5) + rAd5 mo(6)	M12	Month 12 (6 months after 4th vax)	3452.75	2857.25	63649.2	3515.5	2286	3191.5	2193.5	3091.25	2351.5	9643	12546.8	64017	5789.25	5024.25	4767	6032.75	5419.5	3393	5367.75	6248.5	119353	4409	2633	9931.25	2390.75	5356.5	4282.25	3499.75	3546.25	25383.8	3605	2198.5	4103	2134	3485	2737	11720.8	2.36998e+06	116717
HIV Vaccine Trial Network Protocol 078	493	CCP00FYV-05	168431479	CCP00FYV-05	2011-05-16	13	T1	NYVAC-B mo(0,1) + NaCl mo(5) + rAd5 mo(6)	M12	Month 12 (6 months after 4th vax)	367513	128306	2.13268e+06	118413	93242.5	243930	104192	82646.5	34648.5	7221.25	10989	43222.8	3824.25	2716.25	2961.5	4922.25	3092.75	3154.5	7838.5	5061.25	96106	4801	2989.75	7490.5	2516.5	4360.5	2784.75	5012	3642.5	32182.5	3827	2376	4829.25	2085.75	3124.5	2625.75	374265	2.65377e+06	576653
HIV Vaccine Trial Network Protocol 078	78	FCP00H0W-01	168431746	FCP00H0W-01	2011-07-08	13	T1	NYVAC-B mo(0,1) + NaCl mo(5) + rAd5 mo(6)	M12	Month 12 (6 months after 4th vax)	3557.5	2930	53782.5	3512.5	2223	3141.5	2290.75	2895.75	2448.75	10468.2	7898	11898.8	5141.25	4321.25	4725.25	14913.8	4912	4249	3967.75	6564.5	133806	4051	2418	3780.25	2324.75	3552	10768	10222	5296.25	117326	4986.75	4981.75	21134.2	2785	8596.75	3625.5	409914	91434	2.34385e+06
HIV Vaccine Trial Network Protocol 078	273	ACP00HK8-04	168431863	ACP00HK8-04	2011-08-15	13	T1	NYVAC-B mo(0,1) + NaCl mo(5) + rAd5 mo(6)	M12	Month 12 (6 months after 4th vax)	30938.5	6683.25	1.67731e+06	12058	3705.75	11808.5	5603	8326.5	4189.5	5495.5	7426.5	5951.25	3114.75	2129	3117.75	3330.75	2795	3959	3972	6087.5	65650	4111.75	2556.5	3610	2166	4679	3242	3968.75	11397.5	33613.8	3619.75	2275.25	3259.5	2367.75	3126.5	2795.25	6255.5	4712.25	2.73344e+06
HIV Vaccine Trial Network Protocol 078	295	KCP00JTS-05	168431965	KCP00JTS-05	2011-10-05	13	T1	NYVAC-B mo(0,1) + NaCl mo(5) + rAd5 mo(6)	M12	Month 12 (6 months after 4th vax)	3256.5	2828	57825.8	3521.25	2163	2971.5	2109	2876	2470.5	17588.2	7381.25	47303.5	3582.75	2185	3383.75	3669.75	3282.5	2898.25	4210.5	5942.75	140916	9050	2412	16146	2556	21982	2962.25	3548	3578.75	62862	4189	2164.5	5525	2020	4120.5	2552.5	9707.5	5683.75	2574895
HIV Vaccine Trial Network Protocol 078	261	ECP009WT-03	168430433	ECP009WT-03	2010-10-26	13	T4	rAd5 mo(0) + NaCl mo(1) + NYVAC-B mo(5,6)	M12	Month 12 (6 months after 4th vax)	3555.5	3063	68098.8	3855	2409.5	3290.5	2088.75	2917.75	2676.25	9412	6649.75	7304.25	4541.5	14329.8	6696.25	5059.5	3795	3518.5	4016	4833.75	63619.5	3861	2333.5	3312	2298.5	3266.5	2916.5	3745.25	3828	32365	3698.5	2597	3948.75	2426.5	3134.25	2726.5	374819	51900	2633702
HIV Vaccine Trial Network Protocol 078	252	BCP009V6-05	168430655	BCP009V6-05	2010-10-25	13	T4	rAd5 mo(0) + NaCl mo(1) + NYVAC-B mo(5,6)	M12	Month 12 (6 months after 4th vax)	5835.75	4184.25	1.67684e+06	4607.75	3103	13554	3643	4079	5291.25	5401.5	5680.75	47406.5	18556	7707.5	19836.8	2092.5	6017.5	4297.5	4354.5	5809.5	196540	4829.5	2348.75	4648.25	3833	4416	3183	3629.5	3538	54777	4180.75	2518.25	4191.75	2234.75	3176.5	2651	197061	4031.25	2598317
HIV Vaccine Trial Network Protocol 078	437	DCP00CRT-03	168431159	DCP00CRT-03	2011-01-11	13	T4	rAd5 mo(0) + NaCl mo(1) + NYVAC-B mo(5,6)	M12	Month 12 (6 months after 4th vax)	283951	61614.2	1090180	50856	56447	160412	291732	28842	53501.8	40085.8	4844.25	8018.75	10664.8	2400.5	19055.2	49549	12439	23503	12533	5075.5	227414	6421.5	3593.5	14150.5	8121	15866.8	3685.5	4510.25	3405.5	48494	3475	2532.75	3760.25	2751.75	3064	2776.75	101582	2131075	155410
HIV Vaccine Trial Network Protocol 078	460	HCP00DPN-04	168431200	HCP00DPN-04	2011-03-22	13	T4	rAd5 mo(0) + NaCl mo(1) + NYVAC-B mo(5,6)	M12	Month 12 (6 months after 4th vax)	130288	30241.8	1.39138e+06	45416.8	29353.8	87321	24028	36300.8	25418	34180.2	11100.8	17775.5	7075.5	2213.75	8575.5	2377.75	5476	9008.5	19207.8	6155	117879	6271.75	6382.5	15046.5	4023.75	8883.25	4562.5	8916.75	3526	41550.5	3923.75	3175.75	5715.75	2404.75	3675.75	2761.5	182085	2.70618e+06	451590
HIV Vaccine Trial Network Protocol 078	472	BCP00FDR-03	168431345	BCP00FDR-03	2011-04-21	13	T4	rAd5 mo(0) + NaCl mo(1) + NYVAC-B mo(5,6)	M12	Month 12 (6 months after 4th vax)	3427.5	2916.75	10798	3530.5	2304.5	2865.5	2200	2911.5	2475.75	8429.5	7867	4472	4537	2202.5	4853.25	3601	4016.75	4153.75	5017.5	4376.5	37458.5	6675.25	2593	6160.25	2715	4062.5	2698.25	3667.5	3433.5	9729	3402.75	2172.5	3338	2221.5	2931.75	2700.5	186601	1706359	4373.75
HIV Vaccine Trial Network Protocol 078	66	GCP00GKR-04	168431632	GCP00GKR-04	2011-06-21	13	T4	rAd5 mo(0) + NaCl mo(1) + NYVAC-B mo(5,6)	M12	Month 12 (6 months after 4th vax)	12563.5	8301.5	837267	9970	3605.75	22278	7895	6259.5	4461.75	3625	4804.5	38793.2	3209	2199.5	3395.5	2000.5	2401	3707.75	4402	5041	62370	4350.25	2304.25	5275	2233	3876.75	3077	3717	3627.25	44788.8	3911.5	2385	4423.75	2317.5	3362.5	2913	27768.2	5895.75	2.46505e+06
HIV Vaccine Trial Network Protocol 078	67	BCP00GMQ-04	168431640	BCP00GMQ-04	2011-06-27	13	T4	rAd5 mo(0) + NaCl mo(1) + NYVAC-B mo(5,6)	M12	Month 12 (6 months after 4th vax)	3568.5	3104.5	50833.8	3659.5	2330.25	3003.5	2171.5	2922	2515	9556.75	4149.5	20176	7249	2264	12046.5	2255	9271.25	13494.8	4154.25	4692	11786.2	3792.75	2437.5	3898.25	3078.75	5617.5	2684.75	4504.75	3834.25	93814.5	3605.75	2277	4297.5	2867.5	3391	3109	147898	9093.5	2.74333e+06
HIV Vaccine Trial Network Protocol 078	77	ACP00H40-04	168431694	ACP00H40-04	2011-07-15	13	T4	rAd5 mo(0) + NaCl mo(1) + NYVAC-B mo(5,6)	M12	Month 12 (6 months after 4th vax)	68741.2	18156	1.8378e+06	52037	13877.8	79687.5	14233.5	46986.5	64043	4470.5	4849.5	5264	3270.25	2151	3221	2148.25	2705	2860	4364.5	6229.5	68310	4757.75	2498.75	10645.5	2589.25	3936.75	3124.75	4008.5	3662.25	52318.5	4001.25	2502.75	5093.25	2507.5	4036.5	3123.5	177262	9286	2665287
HIV Vaccine Trial Network Protocol 078	280	HCP00HWJ-07	168432138	HCP00HWJ-07	2011-08-31	13	T4	rAd5 mo(0) + NaCl mo(1) + NYVAC-B mo(5,6)	M12	Month 12 (6 months after 4th vax)	261549	19105	1.17582e+06	63247	71227	213801	22141	61529	50589.8	16372.8	4797.75	27931.8	6599.5	2554.5	12691.5	2407.75	11496.5	35540.5	4465.25	10508.2	45523.8	7895	2594	8251.5	2424.5	7272.5	2855.5	8526.5	3932.25	34361.8	4670.5	3266.5	8918	2499.25	4148.5	3930	1.19364e+06	16470	2234717
HIV Vaccine Trial Network Protocol 078	286	FCP00J85-04	168432262	FCP00J85-04	2011-09-14	13	T4	rAd5 mo(0) + NaCl mo(1) + NYVAC-B mo(5,6)	M12	Month 12 (6 months after 4th vax)	48646	8198.75	1.30719e+06	29504.2	9381.75	121231	24280.5	25452	28390	4162.25	9567.5	18199.5	4706.5	2950.5	4707.5	2708.5	4552.75	4738.5	4024.5	5586.5	16107.5	4156.5	2414	5390.5	2267.75	3909.75	3224	3790.25	3910.5	54933.5	3974.5	2740.5	7202.5	2590.75	3651.25	3230	131006	136615	2.53748e+06
HIV Vaccine Trial Network Protocol 078	285	ECP00JF3-04	168432301	ECP00JF3-04	2011-09-21	13	T4	rAd5 mo(0) + NaCl mo(1) + NYVAC-B mo(5,6)	M12	Month 12 (6 months after 4th vax)	3450.25	2818.5	20875.5	3315	2253.5	3823.5	2077	2845.5	2550.75	18789.2	7141.25	49566	10504	6004.75	23576.8	3321.75	10321.2	4964.25	4131.5	90724.5	50678	5031	2458	6647.75	2368.25	7994.5	2997	5862.5	6799.75	27093	5381.5	2810.75	8362.5	2431	4994	4118	881306	770823	2.19597e+06
HIV Vaccine Trial Network Protocol 078	324	DCP00NJS-05	168432818	DCP00NJS-05	2012-02-24	13	T4	rAd5 mo(0) + NaCl mo(1) + NYVAC-B mo(5,6)	M12	Month 12 (6 months after 4th vax)	81946	9282.5	618354	14424.5	9977.75	43732.8	7007.75	8407.75	13989	12659	4330.25	16948.5	5670.75	2868.25	12430	3982.5	8108.5	17886.5	4703.75	12843.2	31459.8	9578	9811.25	20278	3000.75	6454.25	7663	6585.75	4536.25	50284.8	6227.5	6988	14495.5	2712.75	5130	8761.75	719320	6085.75	2.25206e+06
HIV Vaccine Trial Network Protocol 078	325	HCP00NNP-05	168432865	HCP00NNP-05	2012-02-29	13	T4	rAd5 mo(0) + NaCl mo(1) + NYVAC-B mo(5,6)	M12	Month 12 (6 months after 4th vax)	3203	2991	23677.2	3353.75	2224	3147.75	2117.75	3000.5	2554.25	5278.75	4436	7524.5	4261.25	2050	15899.2	3493	4326.75	6233.5	5203	6960	73523.8	5032	2425.5	5341	4133.5	5928.25	2888.5	3930.5	3636.75	30619.2	3778	2564.5	4728.25	2219.25	3410.5	2705.25	149949	9810.5	2.1418e+06
HIV Vaccine Trial Network Protocol 078	326	ACP00NR4-05	168432922	ACP00NR4-05	2012-03-02	13	T4	rAd5 mo(0) + NaCl mo(1) + NYVAC-B mo(5,6)	M12	Month 12 (6 months after 4th vax)	29362.5	12263	375045	12354.5	8164.5	97047.5	12094	16393.5	15602.5	5684.75	5020	81812	5567.75	2506.75	18880	5419.75	5492.5	4068.75	3959	12285.5	20348	9991.25	2555.75	22897.8	2842.5	8568	2984.5	4443	4043	24614.8	5171.25	2418	10717	3188.25	4763.5	2726.5	197426	6524	2.12899e+06
HIV Vaccine Trial Network Protocol 105	385	D160WSTV-09	123600459	D160WSTV-09	2015-07-15	11	T1	Placebo for DNA + AIDSVAX B/E mo(0,1) & DNA + Placebo for AIDSVAX B/E mo(3,6)	M12	Month 12 (6 months after 4th vax)	5168.5	3106.75	1.11161e+06	19218.8	2567.5	13697	4387	4559	5093.5	3879	4054.75	66646.5	5257	1952.75	4712.5	2229	3878.25	4367.25	3677	4235.25	39229.2	83697.2	2513.5	6822.5	2466.75	3782.25	3088.25	3172	3623.75	18414.8	7622.5	2240.5	3146	2301.5	2997.5	2747	3587.5	2.38408e+06	922399
HIV Vaccine Trial Network Protocol 105	395	E160WYWD-09	123600509	E160WYWD-09	2015-07-28	11	T1	Placebo for DNA + AIDSVAX B/E mo(0,1) & DNA + Placebo for AIDSVAX B/E mo(3,6)	M12	Month 12 (6 months after 4th vax)	22361	3198.75	1.7309e+06	12590.8	7330.5	25992	4542.25	8254.5	7383.25	3419.5	4191.5	5796.5	4482.25	2145.5	4670	2072	4383.75	3423	5705.5	6505	113292	7327.5	2980	15281	2796	8757.5	22173.5	3511	3725.25	31625.5	3761.75	2229.5	4404.25	2285.5	3741.5	3913	3408	2.48972e+06	4259.25
HIV Vaccine Trial Network Protocol 105	396	F160WWYC-08	123600513	F160WWYC-08	2015-07-23	11	T1	Placebo for DNA + AIDSVAX B/E mo(0,1) & DNA + Placebo for AIDSVAX B/E mo(3,6)	M12	Month 12 (6 months after 4th vax)	4418.75	3105	738482	5115.5	2377	6288	2305.25	3393	3335.25	3709.25	4293	8621.75	4155.5	2094.5	4096.25	2073.75	3078.25	3434	3618	3663.5	83895.8	6510	2372.5	4463.75	2228.5	3608.5	2877	3258.75	3481.25	31912.2	3531.5	2052.5	2880.5	2175	2978.75	2554.5	3290.5	2350837	4044.75
HIV Vaccine Trial Network Protocol 105	91	C160XLC8-08	123600604	C160XLC8-08	2015-09-28	11	T1	Placebo for DNA + AIDSVAX B/E mo(0,1) & DNA + Placebo for AIDSVAX B/E mo(3,6)	M12	Month 12 (6 months after 4th vax)	3371.25	3100.5	14383.2	3572	2380.5	2966.5	2146.75	2821	2413.5	4654	4853.25	6500.75	8266.5	2946	11141.2	2183.25	3282	8176.5	6403.25	5794.25	27617	7826.75	2910	15753.5	4324.75	9188	13346.5	3554	3662.5	70889	4561.75	2378.75	5805.5	2634.75	3587.5	3220.5	3928.5	4160	2.337e+06
HIV Vaccine Trial Network Protocol 105	100	F160XKX8-02	123600629	F160XKX8-02	2015-09-23	11	T1	Placebo for DNA + AIDSVAX B/E mo(0,1) & DNA + Placebo for AIDSVAX B/E mo(3,6)	M12	Month 12 (6 months after 4th vax)	7015.75	3089.25	1.1946e+06	4440.5	2393.5	15394.5	2702.75	6131	5098	6317.5	4734.75	9778.25	3768	2607.5	3498.5	2761	2812.25	3135.5	4639.5	5347	106725	7522.25	2529.25	9072	2106.5	5150.25	3090	3613	3663.5	140060	4053.75	2318.75	5904.5	2350.75	3245	3013	3831.5	3979.5	2430849
HIV Vaccine Trial Network Protocol 105	383	GB502SR3-06	125603240	GB502SR3-06	2015-07-17	11	T1	Placebo for DNA + AIDSVAX B/E mo(0,1) & DNA + Placebo for AIDSVAX B/E mo(3,6)	M12	Month 12 (6 months after 4th vax)	5632.5	3325	906245	4725.75	2667.25	13127	2144	4544.75	9034.75	3550.25	4033.5	5342.5	3714.5	2110	3612.5	1954.5	3012	3641.25	4273.25	3914.75	227335	10238.2	2332.75	20793.5	2537.5	8884	4501.25	3362	3445	66449	3700	2251.5	3921.25	2283.5	3263.5	2688	3635.25	2.48782e+06	4227.75
HIV Vaccine Trial Network Protocol 105	393	BB502STX-06	125603305	BB502STX-06	2015-07-27	11	T1	Placebo for DNA + AIDSVAX B/E mo(0,1) & DNA + Placebo for AIDSVAX B/E mo(3,6)	M12	Month 12 (6 months after 4th vax)	55424.5	3761	1.29228e+06	85785.2	7499.75	119023	4602.5	29598	94140	4376	4451	252670	5151.5	2160	7920.5	2274.25	4142.25	6138.5	3744	3686.5	127206	7779.5	2357.75	15278.5	2215	8196	5440	3338.5	3514.75	40843.5	4998.25	2103	7285.25	2170	4838.5	2858.5	3528	2.39884e+06	114992
HIV Vaccine Trial Network Protocol 105	104	EB502TFJ-06	125603351	EB502TFJ-06	2015-10-07	11	T1	Placebo for DNA + AIDSVAX B/E mo(0,1) & DNA + Placebo for AIDSVAX B/E mo(3,6)	M12	Month 12 (6 months after 4th vax)	5936	2972	1.43265e+06	8422.5	2417	16398	2167.5	4215.25	4641.5	4406	4078.75	7480	4127.25	2174	4351.75	2084.5	3195	3820.25	4720	4611.5	144492	5247	3833.5	5495.5	2553.25	4054	4069.25	3481.75	3593.5	93487	4271.75	3213	5559.25	2205.75	3146.25	2961	3715	4265.5	2.43192e+06
HIV Vaccine Trial Network Protocol 105	113	EB502TMX-05	125603418	EB502TMX-05	2015-11-02	11	T1	Placebo for DNA + AIDSVAX B/E mo(0,1) & DNA + Placebo for AIDSVAX B/E mo(3,6)	M12	Month 12 (6 months after 4th vax)	3900	3531	178198	3686	4519.25	4045.5	2162	3296.25	17337.8	4565.75	3826.25	5293	3718.75	2191.5	3282.25	2436	3160.5	4009	3792.5	8994.25	13794.5	4127.5	2393.5	3597	2134	3792.25	2832.5	3408	3642.5	56039.5	3410.75	2320.25	3020.5	2191.5	3001	2986	3662	4232.25	2.05719e+06
HIV Vaccine Trial Network Protocol 105	112	HB502TP8-07	125603429	HB502TP8-07	2015-11-05	11	T1	Placebo for DNA + AIDSVAX B/E mo(0,1) & DNA + Placebo for AIDSVAX B/E mo(3,6)	M12	Month 12 (6 months after 4th vax)	3470.5	3230.25	16222.2	3583.5	2371.25	2916.5	2229.75	2932.5	2420	13553.5	4547.25	6382.5	17878.8	2222.25	14161.2	2162	7004.75	10621.2	4223.25	4713.25	34687	4198	2390.25	10388	2200.5	4529.75	4311.5	3301.25	3423.75	86638	3692.25	2256	4782	2231.5	3062.5	3196	5087.5	4292.75	2395132
HIV Vaccine Trial Network Protocol 105	384	BAZ041QS-07	126600018	BAZ041QS-07	2015-07-15	11	T1	Placebo for DNA + AIDSVAX B/E mo(0,1) & DNA + Placebo for AIDSVAX B/E mo(3,6)	M12	Month 12 (6 months after 4th vax)	6434.75	3106.5	253556	24450.5	2479.5	13794.5	2178.25	5261.25	4494	4329	3931.75	4091.5	4212	2110.5	3897.25	1871.75	3621.75	4321	3858.5	3810.25	44132	4783.5	2333.5	6696	2177.75	3871	3422	3486.5	3469.5	16138.5	3664.5	2163.75	3364.5	2174.5	2836.5	2958.5	3586.5	2.06083e+06	47498.5
HIV Vaccine Trial Network Protocol 105	400	B090SHT9-07	127602869	B090SHT9-07	2015-08-24	11	T1	Placebo for DNA + AIDSVAX B/E mo(0,1) & DNA + Placebo for AIDSVAX B/E mo(3,6)	M12	Month 12 (6 months after 4th vax)	4533.5	3470	1.27239e+06	6051.25	3261	9685.5	2573	4311.5	4414.75	3825.75	4427.25	25442.8	4547.5	4005	5159.5	2009	6317.25	3046.5	4262.5	5003.75	215788	5108	2520.75	5660.75	2498	4516.5	3206.25	3350.75	3454	51051.5	3484.75	2234.75	2935	2214	2914	2589.5	3733.5	2.51017e+06	4436.5
HIV Vaccine Trial Network Protocol 105	111	E090SNBD-06	127602947	E090SNBD-06	2015-10-27	11	T1	Placebo for DNA + AIDSVAX B/E mo(0,1) & DNA + Placebo for AIDSVAX B/E mo(3,6)	M12	Month 12 (6 months after 4th vax)	12430.5	46019.8	1.70788e+06	14461.5	3034	29915.8	3040.75	7003.75	9482	6430.5	4723.75	7073.75	4066.5	2532	7272.5	2788.25	3560.25	5540.75	5356.25	6744.75	75808	7621.25	3059.5	10892.2	2283.75	5387.75	5500	3457.5	4209.5	144602	3943.25	2554.5	4232	2369.75	3093.75	3073	3860.75	77013.2	2.53835e+06
HIV Vaccine Trial Network Protocol 105	372	G5706LBP-08	132602421	G5706LBP-08	2015-09-15	11	T1	Placebo for DNA + AIDSVAX B/E mo(0,1) & DNA + Placebo for AIDSVAX B/E mo(3,6)	M12	Month 12 (6 months after 4th vax)	8529.25	3605.75	645254	10093.5	2728	23227.5	2826.75	9139.75	10141.5	3732	3932.75	10350	7259.5	2123.5	3316	2237.75	2980.25	3017.5	4930	4404.5	69516	8540.5	2616.75	21258	2501	6729.25	6374	3551.75	3464.5	16196.2	4255	2348.5	5366.5	2225.75	3386	2956.75	3543	2051483	5354.5
HIV Vaccine Trial Network Protocol 105	371	A5706LZS-11	132602436	A5706LZS-11	2015-09-25	11	T1	Placebo for DNA + AIDSVAX B/E mo(0,1) & DNA + Placebo for AIDSVAX B/E mo(3,6)	M12	Month 12 (6 months after 4th vax)	4169	3395	442514	6091.5	2373	7935.75	2784	4628.75	6077.75	3325.5	3569.25	5405	3416	1903	2935.25	1831.5	2724.5	3131	4655.5	3917.5	98637	4922	2418	6156.75	2691.75	3655	2927	3353	3407.75	19810.2	3453.5	2286.5	3043.25	2104.75	2878.5	2718	3569.5	1.89656e+06	4696
HIV Vaccine Trial Network Protocol 105	387	D160WWVF-09	123600538	D160WWVF-09	2015-07-22	11	T2	DNA + Placebo for AIDSVAX B/E mo(0,1) & Placebo for DNA + AIDSVAX B/E mo(3,6)	M12	Month 12 (6 months after 4th vax)	3516.75	2995	49377.5	3313.75	2279.25	2954.5	2231.25	2882.5	2495.75	6872.75	3966.25	8131	11431	2374	15138.5	2491.25	8564.5	9746	3791.5	3693.75	91674	4039	2308.5	4966	2202	4936	3343.5	3146.5	3495.5	27197.5	3348.5	2151	3088	1986.5	2860	2502.25	3672	2.45981e+06	59388.8
HIV Vaccine Trial Network Protocol 105	88	C160X5NS-09	123600618	C160X5NS-09	2015-08-19	11	T2	DNA + Placebo for AIDSVAX B/E mo(0,1) & Placebo for DNA + AIDSVAX B/E mo(3,6)	M12	Month 12 (6 months after 4th vax)	59298	3342.25	2.08291e+06	105692	4854.25	297061	2909.5	56011.5	179516	4721	4406.75	4624.5	4692.5	2824.25	4423	3385	3404.5	4184	5811	4683.5	31900.2	5419.25	2482.5	6619	2391.5	5184.5	6371.5	4523.5	3500.5	56130.8	7427.75	2253	14543.5	2368.25	4880.5	9549.5	135084	4223.5	2.42791e+06
HIV Vaccine Trial Network Protocol 105	107	F160XPPD-05	123600682	F160XPPD-05	2015-10-12	11	T2	DNA + Placebo for AIDSVAX B/E mo(0,1) & Placebo for DNA + AIDSVAX B/E mo(3,6)	M12	Month 12 (6 months after 4th vax)	53799	3932	638776	74505.8	6116	184224	3558	40265.2	97396.8	24177.8	4863.25	7687.75	7295	19472.5	9949	3469.5	4585.25	7616.75	4155	4529.75	57945.5	5319.5	2285.5	7929.5	2134	4181.5	3969.25	6357.5	3170.25	54277.5	18133.5	2258	25202.8	2121	7146.75	12228.8	532668	4867.5	2.19743e+06
HIV Vaccine Trial Network Protocol 105	101	D160XM2B-03	123600708	D160XM2B-03	2015-10-01	11	T2	DNA + Placebo for AIDSVAX B/E mo(0,1) & Placebo for DNA + AIDSVAX B/E mo(3,6)	M12	Month 12 (6 months after 4th vax)	3559.5	2868	91508.2	3428	2304.5	3219.75	2091.25	3141	2645	16319	4654.75	12171.5	13244.2	2459	7107	2318	4361.5	8907.5	4498.75	7232.75	124548	4107	2531.75	3918	2441.5	9162.5	3855.25	5244.5	3819.5	114050	14343	2387.75	22729.2	2304.75	5584.5	12817.8	242320	4133	2.41332e+06
HIV Vaccine Trial Network Protocol 105	114	F160XRR3-08	123600720	F160XRR3-08	2015-10-20	11	T2	DNA + Placebo for AIDSVAX B/E mo(0,1) & Placebo for DNA + AIDSVAX B/E mo(3,6)	M12	Month 12 (6 months after 4th vax)	3552.5	2918	103773	3391.5	2218	3101.25	2230.75	2874.75	2506.25	5406.5	4833.5	67395	5518	2367.25	5623.25	2767	5571	8776.25	4018.5	4730.75	179752	4978	2423.75	6440.75	2261	5398.75	3932.25	3476	3754	150021	4067	2346	7333.5	2214.5	3466.5	3738.25	4294.25	4364	2.3607e+06
HIV Vaccine Trial Network Protocol 105	386	HB502SST-06	125603294	HB502SST-06	2015-07-27	11	T2	DNA + Placebo for AIDSVAX B/E mo(0,1) & Placebo for DNA + AIDSVAX B/E mo(3,6)	M12	Month 12 (6 months after 4th vax)	20658	7611.5	976740	39610	2861.25	101657	5953.5	21424.5	34708.8	3403	4048	3718.25	3580.25	2179.25	3421.5	2201	2846.25	2809	3529	3633	47053	4249.5	2147	4648	2265.5	3360	2613	3546.5	3437	20804.5	3706.25	2588.25	3661.5	2158	3158	2850.25	3833	2.26955e+06	17069.5
HIV Vaccine Trial Network Protocol 105	397	EB502T4R-08	125603339	EB502T4R-08	2015-08-21	11	T2	DNA + Placebo for AIDSVAX B/E mo(0,1) & Placebo for DNA + AIDSVAX B/E mo(3,6)	M12	Month 12 (6 months after 4th vax)	20687.8	3023.25	461099	18448.5	3798.75	59485.8	2677.5	16065	27973.2	3745.5	4480.25	22983	3904	2234	4185.5	2135.25	3433.5	3893	10365	5133.75	108746	9851.25	4719.25	31275	3482.5	8466	6137.75	3998.5	3540	22322	4043	2824.5	5872.75	2366	3272.5	3352.75	3656.5	2.00831e+06	84517.2
HIV Vaccine Trial Network Protocol 105	108	JB502TGV-07	125603396	JB502TGV-07	2015-10-13	11	T2	DNA + Placebo for AIDSVAX B/E mo(0,1) & Placebo for DNA + AIDSVAX B/E mo(3,6)	M12	Month 12 (6 months after 4th vax)	28751.8	3974	1593971	166696	34913.5	204483	8722.5	43865.8	55894.2	6351.5	4341.5	3892	356705	143388	352886	9204.75	51069.2	17907.2	5560.5	22134	215256	15620.5	5214.5	22320	2910	18099.2	6685.75	3615.25	4497	80632.2	19816.8	7791	19607	2494	6138.25	3476.75	22931.5	4288.75	2440568
HIV Vaccine Trial Network Protocol 105	379	HAZ041G7-03	126600033	HAZ041G7-03	2015-06-23	11	T2	DNA + Placebo for AIDSVAX B/E mo(0,1) & Placebo for DNA + AIDSVAX B/E mo(3,6)	M12	Month 12 (6 months after 4th vax)	49813.5	3082	452812	30576	2715	107156	4691.25	29033.5	65802.5	4527	4161.75	5028	4361	2089	5365.5	2232	3332.25	5035.25	4900	4608	67695	9587.25	2589.25	23822.5	2510	9921.5	7555.75	3422.75	3628.25	19844	3914	2317.75	5330	2269	3142.5	2923.5	3439.5	2.15685e+06	60613.8
HIV Vaccine Trial Network Protocol 105	381	C090SDWF-09	127602817	C090SDWF-09	2015-07-02	11	T2	DNA + Placebo for AIDSVAX B/E mo(0,1) & Placebo for DNA + AIDSVAX B/E mo(3,6)	M12	Month 12 (6 months after 4th vax)	14051.5	3130.5	215166	41082.2	2501.5	71905.5	2707.25	23339.8	49119	3953.25	4023.5	3805.75	3907.25	1894	4709.75	2133.5	3282	3804	5256	4855.5	76652.5	12544.5	2310.5	27428.8	2606.5	11613.5	6858	3353.5	3485.5	10361	4435	2251.75	5544.75	2200.75	3776	2994	3882.75	1.48071e+06	406605
HIV Vaccine Trial Network Protocol 105	373	G5706LJK-03	133601229	G5706LJK-03	2015-09-16	11	T2	DNA + Placebo for AIDSVAX B/E mo(0,1) & Placebo for DNA + AIDSVAX B/E mo(3,6)	M12	Month 12 (6 months after 4th vax)	52226.5	45918.8	1.64708e+06	109922	10336.2	144479	3441.5	27724	57399.2	4427	4329	17146.5	4801	1972.5	7574.75	1932.5	3571	4813.5	4346	6375.25	36567.2	5899	2418.5	9442	2511.75	5354	4029.5	3416	3428.25	25257	4131	2189.5	3928.5	2209	2928.5	2879.75	32324	2.56722e+06	568866
HIV Vaccine Trial Network Protocol 105	115	A5706N92-07	133601346	A5706N92-07	2015-10-20	11	T2	DNA + Placebo for AIDSVAX B/E mo(0,1) & Placebo for DNA + AIDSVAX B/E mo(3,6)	M12	Month 12 (6 months after 4th vax)	16429	3497.5	340854	47140.8	4152.75	90612.5	2495.5	28035	48737.5	4765.5	4500	9847	6379.25	2603	5667.75	3188.5	4593.5	6104.25	4734.5	6301.25	19724.5	8026.5	3026.75	15246	2267.75	7303	3998	3649	3749.25	53885	6429.25	2753	13840	2404	4553.5	5172.5	10103	4627.75	2.13693e+06
HIV Vaccine Trial Network Protocol 105	120	C5706PG6-06	133601387	C5706PG6-06	2015-11-18	11	T2	DNA + Placebo for AIDSVAX B/E mo(0,1) & Placebo for DNA + AIDSVAX B/E mo(3,6)	M12	Month 12 (6 months after 4th vax)	3487.75	3172	38439.5	3423.5	2297.5	3057	2163.5	3018.5	2373.75	4315.25	4535.75	246747	6282	2499.75	5495	2048.5	4130	4191.5	5523.75	9091.5	50659.5	6918	2516.5	11732.8	3191	7880.75	14082	3826.75	3672	98112.5	4777	2589.25	4605	2450.75	3454.5	3175.5	3847	4444.25	2.51882e+06
HIV Vaccine Trial Network Protocol 105	388	D4Z06CST-10	158602304	D4Z06CST-10	2015-08-12	11	T2	DNA + Placebo for AIDSVAX B/E mo(0,1) & Placebo for DNA + AIDSVAX B/E mo(3,6)	M12	Month 12 (6 months after 4th vax)	196727	3706.25	1.49785e+06	164890	33722	418994	11645.8	89075	161938	4744	4378.75	6125	5249	2087	5403	2006	3513	4305	7964.75	5701.5	117994	10832	3296.75	39874.2	2251.25	8147	6226.75	4776.75	3444.75	38677.5	5483.25	2235	16973.5	2104.75	4131.5	3586	3690.5	2.45483e+06	805009
HIV Vaccine Trial Network Protocol 105	92	E4Z06J7Y-09	158602357	E4Z06J7Y-09	2015-09-15	11	T2	DNA + Placebo for AIDSVAX B/E mo(0,1) & Placebo for DNA + AIDSVAX B/E mo(3,6)	M12	Month 12 (6 months after 4th vax)	3362.5	2934.25	23418.5	3662.5	2216.75	3246.75	2172.75	2844	2420.25	8800	4464.75	29053	6166.5	2376.25	6415	2873	4313	5713.5	7523.5	6008.5	205715	9198	2822.75	10136.5	2603	8396.5	6690.75	3854.25	3717.75	96489.5	6551	2293.5	14853.8	2365.5	4192	6598.5	65433.5	4144.75	2306242
HIV Vaccine Trial Network Protocol 105	382	H160WNZB-07	123600426	H160WNZB-07	2015-07-07	11	T3	DNA + Placebo for AIDSVAX B/E mo(0,1) & DNA + AIDSVAX B/E mo(3,6)	M12	Month 12 (6 months after 4th vax)	3275.75	3063	74044.8	3474.5	2392.25	3856	2016.75	2855	2456.5	5085.25	4303.75	47710	7369.5	3339.5	6915	2366.25	4276.5	6190	4265.5	3689.5	169408	5799	2612.5	9219	2474.75	4707.5	4834.25	3752.25	3670.75	57475.2	5544.5	2476.5	5251.75	2292.75	3170.5	3254	5549	2.38362e+06	1.09325e+06
HIV Vaccine Trial Network Protocol 105	102	D160XMK3-09	123600431	D160XMK3-09	2015-10-05	11	T3	DNA + Placebo for AIDSVAX B/E mo(0,1) & DNA + AIDSVAX B/E mo(3,6)	M12	Month 12 (6 months after 4th vax)	28350.5	3449.75	757431	32277	3512.75	114291	3445.25	18494.5	34374	4383.25	4936	13099.5	3884.25	2264	3526.25	2203	3638.5	3332.5	5775.75	6309	32492.5	5418.5	2232	5824.75	2422.5	6044	4509.25	3750.5	3640	60718.2	4398.75	2395.5	9484	2436.5	3251	3225	9580.5	4262.5	2.26772e+06
HIV Vaccine Trial Network Protocol 105	392	C160X00R-12	123600467	C160X00R-12	2015-08-03	11	T3	DNA + Placebo for AIDSVAX B/E mo(0,1) & DNA + AIDSVAX B/E mo(3,6)	M12	Month 12 (6 months after 4th vax)	3304.5	2830.5	12830.8	3534.75	2363.75	2996	2357	2918.5	2398.5	4109.5	4150.75	7672	3982.5	2133	4360.25	2023	3246.75	3915.75	3662.25	3665.75	93999.5	4993.5	2485.5	5953.25	2065.5	4811.75	2842	3382.5	3453	13008.8	3565.5	2102.5	3422	2117	2970.75	2607.25	3572.5	1.4549e+06	4201.75
HIV Vaccine Trial Network Protocol 105	399	FB502T1B-03	125603277	FB502T1B-03	2015-08-12	11	T3	DNA + Placebo for AIDSVAX B/E mo(0,1) & DNA + AIDSVAX B/E mo(3,6)	M12	Month 12 (6 months after 4th vax)	6474.75	2816.75	1.1951e+06	6961	2291.25	25426.8	3410.5	5913.75	12789.8	3313.25	3991	42415	3195.25	2037	3122.5	2296.5	2646.75	3622.5	4201	4114.5	72726.5	4442	2352.25	4388.5	2318	3609.25	3504.5	3340	3582	29540	3427	2233.5	3173	2087	3104	2604.25	3648.5	2.53572e+06	3581.5
HIV Vaccine Trial Network Protocol 105	398	DB502T35-04	125603281	DB502T35-04	2015-08-19	11	T3	DNA + Placebo for AIDSVAX B/E mo(0,1) & DNA + AIDSVAX B/E mo(3,6)	M12	Month 12 (6 months after 4th vax)	3314.25	2911.75	48319.2	3432.5	2333.25	3283.25	2301	2969	2638.5	7515.75	4304	8782.75	9052	2435	12597.5	2049	6778.25	10419	4774.5	19904.8	70605.5	6844	2572	13952.5	2555.5	5658	5418	3549.75	3938	18278.8	3719.75	2361.25	3779	2164.75	3081	2864	4154	2493460	274351
HIV Vaccine Trial Network Protocol 105	99	CB502TB6-03	125603388	CB502TB6-03	2015-09-10	11	T3	DNA + Placebo for AIDSVAX B/E mo(0,1) & DNA + AIDSVAX B/E mo(3,6)	M12	Month 12 (6 months after 4th vax)	12463.5	3247.5	985717	56814.5	2443.75	118294	2510.5	58619.5	18143.5	11298.5	4613.5	6611	10542.8	2497.75	16896	2405.25	11260.5	22169.5	7122.75	9774.25	87722.8	6698.25	2431.5	10884.5	2724	6522.75	4624.5	3666.75	3815.75	50560.5	4538.5	2257.5	10130.5	2480.5	4580.75	3354	4696.5	8551	2.47447e+06
HIV Vaccine Trial Network Protocol 105	394	HAZ041Y6-10	126600105	HAZ041Y6-10	2015-07-22	11	T3	DNA + Placebo for AIDSVAX B/E mo(0,1) & DNA + AIDSVAX B/E mo(3,6)	M12	Month 12 (6 months after 4th vax)	48762.5	3432.25	2.00898e+06	115494	6496	217891	3670.5	46922.5	124058	3490.75	3899	22192.8	3722	2146.25	3452.25	2109.75	2900	3152.5	3676.25	5038	34196.5	9583	2252.5	23996.2	2689.5	9089.75	3872	3264.75	3298.5	23866	4597	2173	7043	2310.75	3839	2775.25	3387.5	2.3531e+06	280227
HIV Vaccine Trial Network Protocol 105	89	BAZ042SC-13	126600112	BAZ042SC-13	2015-08-26	11	T3	DNA + Placebo for AIDSVAX B/E mo(0,1) & DNA + AIDSVAX B/E mo(3,6)	M12	Month 12 (6 months after 4th vax)	69944	3297.5	1.18338e+06	81589	3438.25	180706	3007.25	64435	159185	15721.5	5925.75	37308.2	10746.2	3193	13350.2	3322	8841.75	10444.2	4741.5	4390.75	26657.2	5585	2278.5	5901.75	2259	4424.25	3601.75	8846	3429	66023.8	19257	2458.5	21496	2366	7927.75	13585	757952	4219.25	2.60716e+06
HIV Vaccine Trial Network Protocol 105	97	J090SJX0-05	127602856	J090SJX0-05	2015-09-11	11	T3	DNA + Placebo for AIDSVAX B/E mo(0,1) & DNA + AIDSVAX B/E mo(3,6)	M12	Month 12 (6 months after 4th vax)	8991	4057.75	511770	23098.8	2815	64037.5	2763.25	17146.2	36212	6250.75	4687	69228	7995	3116	9732	5636.25	7408.5	5112	5115.25	6555.25	31700.5	10391.5	2423.5	29584.5	2712.5	11132.5	7923.5	3669.25	3826.25	38611.8	4276.5	2307.5	6035.25	2341.5	3611.25	3091.25	4061.5	4220.75	2.06005e+06
HIV Vaccine Trial Network Protocol 105	106	J090SLGB-14	127602912	J090SLGB-14	2015-10-06	11	T3	DNA + Placebo for AIDSVAX B/E mo(0,1) & DNA + AIDSVAX B/E mo(3,6)	M12	Month 12 (6 months after 4th vax)	55502.5	3279.75	250810	20515	8289.5	150270	5804	16436.5	60628.5	4917.5	4593	4990.75	4152.5	3359	3850.5	1972	3124.5	3465	5550	7777.5	287592	5100	2898	5576	2837.75	5426.5	5019.5	4926	4007.75	112887	4404.5	2840	13826	2699.75	3821	5613.25	248929	4254.5	2082454
HIV Vaccine Trial Network Protocol 105	110	C090SNWP-07	127602939	C090SNWP-07	2015-11-04	11	T3	DNA + Placebo for AIDSVAX B/E mo(0,1) & DNA + AIDSVAX B/E mo(3,6)	M12	Month 12 (6 months after 4th vax)	3380.75	2991.5	65776.8	3691	2614.75	3251.5	2378.75	3119.25	2696.25	3618	3680	349672	4157.5	1899.25	6687.75	1867.25	3369.5	3038.5	6424	4847	113430	13073.2	2378.75	18949	2310.25	12702.5	10165.8	3549.5	3638.5	62125	4142.75	2440.25	7041.5	2219.25	3506.25	3558.5	4077.5	4199.5	2465914
HIV Vaccine Trial Network Protocol 105	109	K090SP2X-06	127603019	K090SP2X-06	2015-11-05	11	T3	DNA + Placebo for AIDSVAX B/E mo(0,1) & DNA + AIDSVAX B/E mo(3,6)	M12	Month 12 (6 months after 4th vax)	15351.5	3379.5	817338	18813.8	2413.5	47991	2204.75	13102.5	32499	21485.8	4494.75	59601.5	29756	2332.5	38288.2	2096.75	15186.2	29843.5	4626.25	5692	71795.5	5514.5	2603.75	7817	2441.75	9571	5137.5	4279.5	3733.75	71617.8	6783.75	2301.25	11862	2364.75	4675	8544	130695	4474.5	2.40379e+06
HIV Vaccine Trial Network Protocol 105	117	J5706MY1-10	133601265	J5706MY1-10	2015-10-14	11	T3	DNA + Placebo for AIDSVAX B/E mo(0,1) & DNA + AIDSVAX B/E mo(3,6)	M12	Month 12 (6 months after 4th vax)	42015.5	3482	1.21986e+06	88782	6411	129248	4186.5	15751.5	32617.5	4229.5	4189.25	5017.5	3763.25	2138.75	3902.5	2113.25	3220.25	3165.5	4379.5	4437	149311	4754.5	2343.5	6097.5	2242	4055	3447.75	3815.25	3544.75	78629	8725.75	2437.25	9727.75	2496	3192.25	3384.25	53281.5	4353.75	2.46925e+06
HIV Vaccine Trial Network Protocol 105	116	J5706MVC-08	133601338	J5706MVC-08	2015-10-13	11	T3	DNA + Placebo for AIDSVAX B/E mo(0,1) & DNA + AIDSVAX B/E mo(3,6)	M12	Month 12 (6 months after 4th vax)	4011	3242.5	24144.2	3929.5	2317.5	3610	2520.5	3157.75	2903.5	13793	4549.25	4980	11955.8	2329.75	12317.5	2332.5	8305.25	15132.2	5000.5	4466.75	366906	9501	2364.75	15295.8	2627.5	19631.2	5417	3893.75	3470.25	109684	8011.5	2182.5	10565.5	2187.75	5918	6979.75	27939	4024.25	2047329
HIV Vaccine Trial Network Protocol 105	119	A4Z06PHH-03	158601735	A4Z06PHH-03	2015-11-18	11	T3	DNA + Placebo for AIDSVAX B/E mo(0,1) & DNA + AIDSVAX B/E mo(3,6)	M12	Month 12 (6 months after 4th vax)	21417.5	3399.5	1.00006e+06	38755.2	3323.5	94728	2801.25	19278.8	50726.8	6159	4423	457579	8958.25	2623.5	9562.5	2680	6056	6642.5	4647.25	4945	218622	5413.5	2533.75	7598.5	2265	5352	4814.75	4133	3574.75	117539	6354	2507.25	11160.8	2216.5	3673.25	5281	161512	4017	2.47469e+06
HIV Vaccine Trial Network Protocol 105	95	D160XKF9-10	123600657	D160XKF9-10	2015-09-22	11	T4	DNA + AIDSVAX B/E mo(0,1,3,6)	M12	Month 12 (6 months after 4th vax)	18846.2	3409.5	1.29896e+06	39982.8	3261.5	49633.2	2646.25	13753	15097	6646	14736.2	7611.5	8642.5	3012	12232.5	3347.5	6464.5	8947.5	4797.25	6217.25	27101.8	5380.5	2377.75	6755.75	2272.5	5490.75	4225.75	4818	3535.75	60365	14237.5	2289	12895.5	2256.75	4821.75	4299.75	227576	4660	2.54261e+06
HIV Vaccine Trial Network Protocol 105	103	F160XN0P-03	123600690	F160XN0P-03	2015-10-06	11	T4	DNA + AIDSVAX B/E mo(0,1,3,6)	M12	Month 12 (6 months after 4th vax)	20141	3542.25	1.58771e+06	59830.2	3003.5	49881.2	3494.5	16932.5	20487.2	5004.5	4421	22939	4180.75	1974.25	4471	1822.25	3786	4586.75	8349	4862.5	83898	5211.75	2460	12628	2444.75	10364	11742	4244	3596	64317.2	13930.2	2233.75	12021.2	2579	6268.75	6623.5	25000.2	4585	2345293
HIV Vaccine Trial Network Protocol 105	380	DB502SMM-03	125603225	DB502SMM-03	2015-07-02	11	T4	DNA + AIDSVAX B/E mo(0,1,3,6)	M12	Month 12 (6 months after 4th vax)	88166.8	3153.5	1584803	208300	7350.75	195075	4251.75	65553	118887	8860.5	3928.5	13763.8	11864.5	2470.25	8426	2123.75	6096	10996.8	7152.5	4221.25	158418	13811.5	3315	13671.5	2302.5	7832	9712.5	4042.75	3280	44589	7157.75	2296.25	6302.5	2180	3757.5	3488	3684	2.43204e+06	1.57438e+06
HIV Vaccine Trial Network Protocol 105	390	FB502SZZ-08	125603258	FB502SZZ-08	2015-08-10	11	T4	DNA + AIDSVAX B/E mo(0,1,3,6)	M12	Month 12 (6 months after 4th vax)	6907.75	3326.5	1.00411e+06	50999.2	2641.5	103210	2394.5	23281.5	9847.5	4496.5	4487.25	41297.2	6599.25	2273	7003.5	2037	4868.25	6042.25	3781	3900	171646	14213.8	2341	33370.2	2388.75	14410.5	3628.5	3391	3272.5	85681.2	4535.5	2186.25	5008	2078.25	3284.5	2761	3601.75	2532604	339242
HIV Vaccine Trial Network Protocol 105	391	FB502SYM-09	125603323	FB502SYM-09	2015-08-03	11	T4	DNA + AIDSVAX B/E mo(0,1,3,6)	M12	Month 12 (6 months after 4th vax)	9638.5	3035	448421	5670.25	2540.5	16530.5	2498	5626.75	5127	5203.5	4288.75	189904	4744	2092.75	4415.25	2155	2863.25	3758.75	3796	3418.5	79365.8	6640	2420	12383.8	2352.25	5481.5	2992.75	3343.25	3456	18933.8	3687.5	2243.5	3952.25	2202.75	3051	2631.75	3494.75	2.12799e+06	5332.75
HIV Vaccine Trial Network Protocol 105	96	AB502TC7-04	125603364	AB502TC7-04	2015-09-16	11	T4	DNA + AIDSVAX B/E mo(0,1,3,6)	M12	Month 12 (6 months after 4th vax)	81258	3016	1.70784e+06	237953	8824.5	172812	6008.5	73601	82236	19084.5	25186.8	59927	7213	3893	8464	2493	4427	5832.5	4538.5	8507.5	37554.5	5213.5	2375.5	8290	2281.75	5213.75	17612	6410.75	3970.75	62760.5	24114.5	2512.5	19889.5	2279.5	9665.75	9352.75	318352	4878	2.51031e+06
HIV Vaccine Trial Network Protocol 105	389	GAZ042C3-12	126600151	GAZ042C3-12	2015-08-05	11	T4	DNA + AIDSVAX B/E mo(0,1,3,6)	M12	Month 12 (6 months after 4th vax)	9019.75	3651.75	727650	9088	2324.5	14561.2	2495.25	5545.25	83815.5	3599.25	4443.25	14548.5	3849	2338.25	3255.75	2089.5	2698	3662.5	6709.75	4853.25	167236	15067.2	3008.25	11557.5	2491.75	10938	10870	3257.75	3438	48506.5	4587.25	2419	3817.5	2252.5	3544.5	3233.5	3484.5	2408639	62886
HIV Vaccine Trial Network Protocol 105	374	CAZ042YM-10	126600245	CAZ042YM-10	2015-09-14	11	T4	DNA + AIDSVAX B/E mo(0,1,3,6)	M12	Month 12 (6 months after 4th vax)	3282.5	3048.5	21697.8	3533	2275.25	2840.25	2113.5	2985.5	2364	3802.5	4060.25	3779	4494	2053.5	6890.25	2019.5	3181	3565.25	5361	7004	40932	22088.5	2971.5	10388.8	4558	8074.5	4921	3557.5	3797	16634.5	4193.25	2322.75	3801.5	2527	3278	2876	3336	2.03759e+06	62969
HIV Vaccine Trial Network Protocol 105	94	H090SK7F-09	127602891	H090SK7F-09	2015-09-16	11	T4	DNA + AIDSVAX B/E mo(0,1,3,6)	M12	Month 12 (6 months after 4th vax)	3504.5	3031.25	27081	3768	2259.75	5101.5	2163	3007.75	2544	4119.25	4657.5	5201.75	4508	2388.5	3794.25	1931.75	3424.5	6656	14880.5	8411	19996.5	6184.5	3261.5	30081.5	5083.25	7497.5	7437.5	4090.75	4055	67710.5	9372.25	2520.5	32093	2388.25	3744.5	8831	5013.5	3859.25	2393651
HIV Vaccine Trial Network Protocol 105	105	J5706MH7-06	133601313	J5706MH7-06	2015-10-05	11	T4	DNA + AIDSVAX B/E mo(0,1,3,6)	M12	Month 12 (6 months after 4th vax)	20113	3202.5	1.39925e+06	39203	2833.5	71435	2678	20263	29719.2	4308.25	4387	21003.2	4005.75	2329.25	3425	2140.75	3189	4755.75	5811	7387.5	94537.5	5830.5	2373.75	8413.25	2785.75	5784.75	4436	3972.5	3690.5	80415.2	9173.75	2387	11170.2	2323	4048	4708.25	14491.5	4408.75	2.48719e+06
HIV Vaccine Trial Network Protocol 105	118	G5706P05-04	133601400	G5706P05-04	2015-11-09	11	T4	DNA + AIDSVAX B/E mo(0,1,3,6)	M12	Month 12 (6 months after 4th vax)	63167.5	4365.75	435075	147522	5923.5	165264	3223.5	42546	105004	5670.75	4441.25	5392.5	5102.75	2337	5369	2300	3665	5764	4833	4851.5	74279.8	5936.5	2400.5	14460.8	2262.75	5901.75	4642	7269.5	3879.25	57859	24429.5	2447	23377	2465.5	8284.5	11815	288015	4330.75	2.31576e+06
HIV Vaccine Trial Network Protocol 105	90	H4Z06GCF-01	158602246	H4Z06GCF-01	2015-08-28	11	T4	DNA + AIDSVAX B/E mo(0,1,3,6)	M12	Month 12 (6 months after 4th vax)	21025.5	3063.25	198833	131376	3535	68268.2	3131.75	13243.5	24639.5	4267.75	5917	5313.25	3973.75	2176.5	3762.75	2025.5	3424.5	3173	10255.8	5130.75	43630	8600	2422.5	11632	2580.5	5611	4919.25	4152	3639	44287	18297	2241	14060.5	2519	4158.75	4044.75	26474	4168.5	1930818
HIV Vaccine Trial Network Protocol 105	98	D4Z06J03-08	158602287	D4Z06J03-08	2015-09-11	11	T4	DNA + AIDSVAX B/E mo(0,1,3,6)	M12	Month 12 (6 months after 4th vax)	97893	3603.5	1.72815e+06	203059	12191.8	348620	6705	83116.5	110039	4620.5	3595.25	62601.2	6874.75	2137	6231	1863.75	4069	5813	4467.75	4856	20252.2	6030	3068	8836.25	2190.75	4801.25	4611	6068.25	3668.25	60847	18075.2	2523	24262.8	2097.5	7654.25	7134.25	270713	4393	2.59602e+06
HIV Vaccine Trial Network Protocol 105	401	K4Z06DNV-03	158602318	K4Z06DNV-03	2015-08-18	11	T4	DNA + AIDSVAX B/E mo(0,1,3,6)	M12	Month 12 (6 months after 4th vax)	27206.5	10111	1.0515e+06	38991.5	3175.25	82328.5	6117	18141	24233.5	5413	3814.25	7589.75	5771.5	2051	7271	2160.5	3893	8103.25	4169	3967	69147.5	7097.5	2620	10673	2417.25	5042	4570	3320.25	3452.5	29513.8	4164	2286	6056.75	2384	3456.75	3335.25	6720.25	2.36532e+06	716196
HIV Vaccine Trial Network Protocol 105	93	A4Z06J8P-09	158602376	A4Z06J8P-09	2015-09-15	11	T4	DNA + AIDSVAX B/E mo(0,1,3,6)	M12	Month 12 (6 months after 4th vax)	218864	5147.25	1639102	307758	24308	524688	15051	181962	278596	3448.5	3810.5	5010.75	3471	2304.75	3520.75	2182.25	3064.5	3318.25	5254.75	6220.25	51368.5	5930	2420.25	8096.5	2392	6916	3750.5	9988	3679	51901.2	17196.8	2811.5	27428	2224.75	9531	10280.5	1090823	4629	2697999
HIV Vaccine Trial Network Protocol 204	277	Z0606390074	121200040	Z0606390074	2006-09-26	13	T1	DNA mo(0,1,2) & rAd5 mo(6)	M12	Month 12 (6 months after 4th vax)	330818	427843	1.62218e+06	10812.8	291691	18290	350153	6944.75	3209.5	7980	16169.2	9344.75	3501.25	2433.75	2780	3806.25	2997.5	2868	5844	7920.25	92799.8	6387.75	2713.5	7261.5	3548.5	5139	2984	5067.75	7908	30684.8	3876	6043.25	3747.75	3796	3510.25	2785.5	1.07945e+06	1.80215e+06	2.44979e+06
HIV Vaccine Trial Network Protocol 204	180	Z0606430103	121200106	Z0606430103	2006-10-24	13	T1	DNA mo(0,1,2) & rAd5 mo(6)	M12	Month 12 (6 months after 4th vax)	569560	1.42658e+06	971663	15194.2	481690	89896.8	502102	7186	7281.75	7498	24796.5	4837.25	4772	2744.5	5760.5	4327.75	4595.25	3649.5	5908.75	6948.5	13918.8	7762	2958.25	12191.2	2638	8958.25	3391.25	9739.5	20166.2	32527.2	3788.75	9954	3828	7012	3255.5	2777.5	1.42232e+06	2394105	2210167
HIV Vaccine Trial Network Protocol 204	174	Z0607140048	121200365	Z0607140048	2007-04-03	13	T1	DNA mo(0,1,2) & rAd5 mo(6)	M12	Month 12 (6 months after 4th vax)	11744.2	10666.8	882369	3717.25	2363	3337.25	10950.2	2929	2868.75	132700	49342	6204.75	3422.25	3905	2819.25	51191.5	3434	2984.25	4035.75	4769.25	11818	11656	2611	28362.2	2680.5	9155.5	2874.75	11283	12404	57083.5	4705.25	2165.25	6591.5	6425.5	3858.75	2760	800218	838360	2.49185e+06
HIV Vaccine Trial Network Protocol 204	171	Z0406440059	123200116	Z0406440059	2006-10-30	13	T1	DNA mo(0,1,2) & rAd5 mo(6)	M12	Month 12 (6 months after 4th vax)	21520	5220.75	1225949	15812.5	16350.2	16160.5	91244.2	8654.5	3782	289902	325343	5442.5	4012	3464.5	3772.75	180818	3466.75	4189.5	4498.5	7710.25	29402.8	12260	2259.25	29717.2	2571	13303.8	4835.5	31711.8	35064	90920.5	4481.5	2737	7872.75	27561.2	4345	3544.25	1.15392e+06	1.38262e+06	2.64609e+06
HIV Vaccine Trial Network Protocol 204	186	Z0407050051	123200265	Z0407050051	2007-01-30	13	T1	DNA mo(0,1,2) & rAd5 mo(6)	M12	Month 12 (6 months after 4th vax)	3901.5	3656	3079	3445	2256.5	2879.75	2436.5	2890.25	2384.5	204025	144111	3969	17040	39500	61464	89124	8160.25	10248	4940.25	5623.75	124470	4988.5	4733.5	8817	2892	10417	4546.25	8511.75	9064.5	19956.5	3895.25	2880	4810.25	4916.75	3496.75	2813.75	1.36454e+06	1520360	1.28144e+06
HIV Vaccine Trial Network Protocol 204	187	Z0407060094	123200338	Z0407060094	2007-02-06	13	T1	DNA mo(0,1,2) & rAd5 mo(6)	M12	Month 12 (6 months after 4th vax)	6031	9332.75	11364.8	3484.75	2147.5	3141.25	5434	2834	2481.5	91028.5	121246	5026	5935.75	2940	5791.25	38333	7953.75	3597	15113	7690	22679.5	3711.5	2493.25	13351.8	23608.5	3335.25	2940.5	9190.25	11790.5	16293	3455.5	2222	4141	7526.75	2880.5	2608.25	1.43258e+06	1.93546e+06	1.89417e+06
HIV Vaccine Trial Network Protocol 204	267	Z0407170196	123200469	Z0407170196	2007-04-25	13	T1	DNA mo(0,1,2) & rAd5 mo(6)	M12	Month 12 (6 months after 4th vax)	3301.25	2866.5	129706	3583.75	24827	3109.5	2223.5	2977	2440.75	12658.2	22566	34083.2	4854.75	107219	4169	223909	4599	3476.5	7334.75	5680.75	126654	6055.75	3304	7898.5	2723	4753.5	3156.25	6007	8150	62980.2	3994.5	28444.8	4982.75	9120.75	3504.25	2776	419095	193536	2.49846e+06
HIV Vaccine Trial Network Protocol 204	170	Z0206430015	125200245	Z0206430015	2006-10-23	13	T1	DNA mo(0,1,2) & rAd5 mo(6)	M12	Month 12 (6 months after 4th vax)	67363	295902	1585250	4073	2819	5115.5	23473	4176.5	3444.5	33348	24449.8	20233.5	4083	7156.75	3382.25	37570.2	3239.5	3157.5	4008.75	5731.5	98210.5	4695	2345.25	8372.5	2399	4204	3168	8804.75	31229.5	91945	3593	2439.25	3440	8088.25	3037.5	2871.5	565113	1.62887e+06	2.39154e+06
HIV Vaccine Trial Network Protocol 204	266	Z0207150036	125200438	Z0207150036	2007-04-10	13	T1	DNA mo(0,1,2) & rAd5 mo(6)	M12	Month 12 (6 months after 4th vax)	3746.25	2982.5	5039.5	3398.5	2257.5	2761	2540	2763.25	2355.5	237560	129216	4302	3508.75	15073.2	2877.25	222020	2790.25	4296.5	4054	7059	23844	4057.75	2500.75	3907.5	2380.5	4151.5	3156	11121	13063	16648.5	3629.5	2250.25	3130.75	11342.5	3099	2659.75	1388053	1.32469e+06	1714008
HIV Vaccine Trial Network Protocol 204	173	Z0207130085	125200487	Z0207130085	2007-03-28	13	T1	DNA mo(0,1,2) & rAd5 mo(6)	M12	Month 12 (6 months after 4th vax)	4459	10718	8316.5	3188.75	2211.5	3005.25	4942.25	2942.25	2369.5	45034.2	70039.8	4241.5	3839.5	3322.5	3410.5	9491	2844.5	2630	3821	5493	32307	3641.25	2143.5	3359.75	2787	3251	2602.25	15797	41832	50070	3533	2362.5	3102.75	12667	2903.5	2564.5	1.32133e+06	2228826	1964473
HIV Vaccine Trial Network Protocol 204	276	Z0306400078	130200079	Z0306400078	2006-10-05	13	T1	DNA mo(0,1,2) & rAd5 mo(6)	M12	Month 12 (6 months after 4th vax)	189014	76724	817218	13417.5	48494	95991.5	69457.5	22802.5	103854	5239.75	7775.25	5970.5	3477	2282.75	4857.5	3468.75	3541.5	3167.5	8281.75	8953	38306.5	8159.5	8689.75	20096	6831.25	10973	13225	11312	4808.5	41470.5	5437	6260	17938.2	2896	6243.5	11175	1.00398e+06	104042	2387068
HIV Vaccine Trial Network Protocol 204	178	Z0306460049	130200137	Z0306460049	2006-11-17	13	T1	DNA mo(0,1,2) & rAd5 mo(6)	M12	Month 12 (6 months after 4th vax)	6296	3166.5	21737.8	3518.5	2139.25	3007.75	3614.5	2878.5	2370.75	4930	8926.75	8197.25	6393.5	39675.5	5126.5	3854.25	3144.75	2995	4709.5	5658.5	259066	52784.5	2618.25	61891.5	3039	16490.5	4363.75	15043.5	5859.5	144602	8925.5	3278	31972	8676	5397.25	3876.5	1135089	367738	2.08216e+06
HIV Vaccine Trial Network Protocol 204	188	Z0307060032	130200235	Z0307060032	2007-02-06	13	T1	DNA mo(0,1,2) & rAd5 mo(6)	M12	Month 12 (6 months after 4th vax)	614779	964472	2.43251e+06	5736.25	9403	5747.5	566741	3860.75	3947.5	5793	7998.5	9055.25	3318	2002.25	3005.25	4438	2902.25	2776.75	4165.25	5211.25	60363	4510	2933.25	5848.5	2575	5577	3189.5	6455.25	9654.75	59334	4256	2522	5557.75	4615.25	4200	2916.5	1.44084e+06	1947580	2.89724e+06
HIV Vaccine Trial Network Protocol 204	70	Z0806410022	135200028	Z0806410022	2006-10-10	13	T1	DNA mo(0,1,2) & rAd5 mo(6)	M12	Month 12 (6 months after 4th vax)	135720	36669.5	318364	4217	3313	10593	167978	3308	2580	25050.5	7740.5	5084.5	3438.25	2284.75	3040.25	36673.8	3088.75	2750	4120.25	4708	34254	4294.5	2503	17859.5	2866.25	5078	3057.25	7923.5	3914.25	31716.5	3501.5	2262.75	4275.25	6760.5	3111.75	2663	765386	49817.2	1.95045e+06
HIV Vaccine Trial Network Protocol 204	169	Z0806420046	135200083	Z0806420046	2006-10-17	13	T1	DNA mo(0,1,2) & rAd5 mo(6)	M12	Month 12 (6 months after 4th vax)	221485	362834	1.70639e+06	10346.5	3513.5	11751	231301	5754.75	4358.25	50550.5	82487.5	25216.2	4001.25	26088.5	3641	83472	3561.25	3421.5	4392.25	7909.25	56344.2	5158	2833	10536.5	2630	5225.5	3069	24735	41466	89684	3610.5	3158.25	4535.5	23082.5	3049.5	2725.5	1.05172e+06	1.69558e+06	2.56179e+06
HIV Vaccine Trial Network Protocol 205	314	HB4016F3-04	121420501	HB4016F3-04	2011-12-07	11	T3	DNA mo(0,2) + MVA mo(4,6)	M12	Month 12 (6 months after 4th vax)	55140.8	24865.8	590924	3843.25	2241.25	3132.75	35218	3111	4383.5	12769.2	22263	7440.25	3414.5	1984.5	2662.5	7041.5	2815.5	4583.5	4273	5631.75	81011.8	11682	3684.5	17939.8	2764.5	12463.5	4227.25	4762.75	5062.75	41358.2	4751.75	3189	5094.5	3313.25	4028.75	2866.25	641897	792044	2.48566e+06
HIV Vaccine Trial Network Protocol 205	427	HB401CP2-05	121425062	HB401CP2-05	2012-05-01	11	T3	DNA mo(0,2) + MVA mo(4,6)	M12	Month 12 (6 months after 4th vax)	39626	35649	1.41081e+06	4048.5	2639.5	3603.5	31376	3265.25	16869	8899.5	11080.2	7314.5	3193.5	1943.5	2804	2576.25	2631.25	3686.5	4252.75	4739.25	174867	23154.8	3031.25	38392.2	2653.75	21350.5	3454.75	3436.5	6227.5	41986.5	5423	2338.5	7300.25	2737.75	4864.5	2486	162442	2365177	3714.75
HIV Vaccine Trial Network Protocol 205	328	KB401DBK-06	121425085	KB401DBK-06	2012-05-22	11	T3	DNA mo(0,2) + MVA mo(4,6)	M12	Month 12 (6 months after 4th vax)	3366	2990.25	10704.2	3453.25	2164	3066	2224.5	2864	2554	5549	7496	6443	19363	2382.25	3441.25	2520.5	3210	3317.75	8417	15399.2	42541.8	5310	3135.5	6184.25	3255.5	5301.75	3506.5	3626.75	5638	23609.5	3815.75	2534.75	3571.5	2493	3388.75	2776.5	7694	13187	2.01413e+06
HIV Vaccine Trial Network Protocol 205	309	AB501N7W-06	125420391	AB501N7W-06	2012-01-12	11	T3	DNA mo(0,2) + MVA mo(4,6)	M12	Month 12 (6 months after 4th vax)	52761	33845.2	725332	9011	2351.5	10979.2	70214.8	5947.5	2659	5335.5	7381	5669.5	3386	2122	2875.25	4191	2806	2963.5	3987.5	5201.5	63150.2	3997.25	2263.5	9278.25	2532.5	3473	2999.25	8052.25	11778	80372.8	3779.75	2328	3277.25	3837.75	3224.75	2685.75	503990	797250	2.45187e+06
HIV Vaccine Trial Network Protocol 205	322	GB501QFD-04	125420424	GB501QFD-04	2012-02-21	11	T3	DNA mo(0,2) + MVA mo(4,6)	M12	Month 12 (6 months after 4th vax)	3472.5	2973.75	40355.5	3506.25	2340.75	3216.75	2121.75	2985.5	2404.25	51425.8	43550.5	6877.5	3930	2417.25	3253.25	37852.5	3227.75	3234	5302.25	5818.5	123120	13546	2604.75	7828.75	2442.75	5455.5	3211.75	10662.8	7280	76933.8	3633.75	2285	3621.5	5842.25	3035.5	2769.5	863306	269259	2.47248e+06
HIV Vaccine Trial Network Protocol 205	327	BAZ02D3D-03	126420740	BAZ02D3D-03	2012-03-14	11	T3	DNA mo(0,2) + MVA mo(4,6)	M12	Month 12 (6 months after 4th vax)	3376	3125	96826	3810	2238.25	2987.25	2195	3242.25	2449.75	5123.75	5101.75	288684	3345.75	2161.5	3429.5	2573.5	2963.5	3250.5	3805.75	4452	44507	3698	2291.5	3069.5	2235.25	3394.5	2951.5	3469.5	3416.5	29797.5	3526.25	2329.5	2981	2217.25	3038.5	2824.25	3566.5	4111.5	2473519
HIV Vaccine Trial Network Protocol 205	333	DAZ02PJ9-04	126421112	DAZ02PJ9-04	2012-06-21	11	T3	DNA mo(0,2) + MVA mo(4,6)	M12	Month 12 (6 months after 4th vax)	17876	7002.5	1.28633e+06	4714.25	2475.25	6386	4472.5	5331	3224.75	7685.5	5294.5	23644.5	3271.25	3352.5	2887	6664.5	2971.5	4022.5	5030.5	6098.5	161162	8301.5	3026.5	19104.5	2832	6009.5	5993.5	3706.75	3498.5	59036	3881.75	2465	4249	2246.75	3409	2897.25	4923.75	4194.75	2548298
HIV Vaccine Trial Network Protocol 205	214	D090MFMT-06	127420259	D090MFMT-06	2012-03-29	11	T3	DNA mo(0,2) + MVA mo(4,6)	M12	Month 12 (6 months after 4th vax)	61830	146120	1.28934e+06	9012.5	2440	18274.2	30846	8903.75	4018.25	3752	4190.75	55353.5	3150	2203.5	2530	2085.5	2966.25	3073.5	6623.5	4961	418076	4020.75	2285.75	5675.5	2312.5	6320.75	3139	3768.25	5167	137422	3482	2278	3360	2423.5	3173.5	2638.5	77176	573612	2.42207e+06
HIV Vaccine Trial Network Protocol 205	332	C090MWG2-04	127420293	C090MWG2-04	2012-06-11	11	T3	DNA mo(0,2) + MVA mo(4,6)	M12	Month 12 (6 months after 4th vax)	29150.5	4923.75	254489	3599.75	2402	3332.5	2659.5	3591	2600.75	4285.5	4534	5892.5	3616	3192.5	2818.25	2126.5	3187.5	3681.5	7069	5737.5	29296.8	5322.25	2438	6710.75	2182	7132	2975.5	3822.25	3742.5	17186.2	3637	2340.25	3562.75	2317	5051.5	2669	30328	4371.75	1.69757e+06
HIV Vaccine Trial Network Protocol 205	213	DB001H75-04	128420430	DB001H75-04	2012-04-05	11	T3	DNA mo(0,2) + MVA mo(4,6)	M12	Month 12 (6 months after 4th vax)	242012	253784	721333	3888	2433.25	3535.5	137310	3583	3558.25	170619	239581	8979.75	3671.5	2253	2756.5	172458	2794.5	3496.5	4075.75	5736.75	86155.5	7213.5	2656	5735.25	2675.25	7525.25	3608.5	10873.8	15060.8	69968.2	3715.5	2431.5	3345.75	8508.75	3225.5	2785.75	1.51973e+06	2.03242e+06	2.51249e+06
HIV Vaccine Trial Network Protocol 205	428	CB001JTB-02	128420523	CB001JTB-02	2012-05-04	11	T3	DNA mo(0,2) + MVA mo(4,6)	M12	Month 12 (6 months after 4th vax)	3364.25	3049	37484.8	3565.5	2314	3047	2214.25	3025	2393.5	12095.2	8155	14233.8	3457.5	2233	2719	6772	3321	6611.25	5130.25	9878.75	55217.5	39707.5	2524.5	75934.5	2961	45758	3366	3137.5	4072.75	18273.8	7580.25	2125.25	13582.5	2216.75	6851	2633.5	7081.25	2.26483e+06	3588
HIV Vaccine Trial Network Protocol 205	331	GB001LFT-04	128420564	GB001LFT-04	2012-06-06	11	T3	DNA mo(0,2) + MVA mo(4,6)	M12	Month 12 (6 months after 4th vax)	3597	3164	70146	3484.25	2425.5	3163.5	2156.75	2956.75	2419.5	4144.75	4685.5	64691.8	3508.5	2818	3128	2332	2773.25	3041	3356.25	3917.5	3513.75	3536.25	2172.5	2883.75	2045.5	2859.5	2697	3557	3432.25	43318.5	3368.25	2229.75	2951.75	2307	2968	2547	7100	6018.5	2.36462e+06
HIV Vaccine Trial Network Protocol 205	212	H5704J1N-06	132420129	H5704J1N-06	2012-04-06	11	T3	DNA mo(0,2) + MVA mo(4,6)	M12	Month 12 (6 months after 4th vax)	4485.25	4389.5	58509	3921.75	2433.25	3266.75	2884	3247.25	2937.5	14026.5	9420.5	2425.5	1826.5	1160.5	3887.25	3076	2286	3310.75	4206	5351	53427.5	4925.25	2434.25	7192.5	2383.5	3819	3042.5	5266.75	7876.25	41467	3620.25	2334.75	3785.75	3051	3119.25	2857.75	370584	850882	2407164
HIV Vaccine Trial Network Protocol 205	318	KCW02SMG-05	167420260	KCW02SMG-05	2012-02-14	11	T3	DNA mo(0,2) + MVA mo(4,6)	M12	Month 12 (6 months after 4th vax)	3528	2928.75	18423.8	3485.25	2161.25	2992.25	2135.75	2937	2380.75	11335.2	8631.75	19970	3774	3522.25	3453.25	6239.5	2935.75	3274.25	8145.25	5561	214496	11148.5	3497.5	25945.2	3056.25	35165.2	3387	4231.5	4860.5	70128.2	4448	2490.5	8606.75	2967	4960.75	3467.75	472194	726716	2.44688e+06
HIV Vaccine Trial Network Protocol 205	211	FCW030DZ-05	167420530	FCW030DZ-05	2012-04-03	11	T3	DNA mo(0,2) + MVA mo(4,6)	M12	Month 12 (6 months after 4th vax)	15979.2	5858.25	453990	3956	2351	3967.5	6179.25	3612.75	3225	13843	14576.5	11809.2	3700	2782.5	3381.75	7664.25	3099.5	4108.5	4409	8250.5	47457.8	5445	2275.75	5874.25	2301.75	4945	3224.25	5360.75	5753.5	39913.5	3952.25	2401.75	3509	2736.5	3376.5	2761.5	694981	776600	2.336e+06
HIV Vaccine Trial Network Protocol 205	303	CB401602-03	121420527	CB401602-03	2011-11-28	11	T4	MVA mo(0,2,6) + Placebo mo(4)	M12	Month 12 (6 months after 4th vax)	68368.5	23580.2	1263220	6659	2340.75	12434.2	65197	6816	3772	8434.5	8200.5	25444.8	5000	2192	4681.25	4311.25	3143.75	3114.5	4251.75	4699	116925	4799.75	2521.5	5030	2412.75	5001.5	3269.75	3756.5	3457	64321	3772.75	2377.5	3401	2383.75	3164.5	2702.75	320136	29180.5	2611212
HIV Vaccine Trial Network Protocol 205	209	CB401C17-06	121425073	CB401C17-06	2012-04-10	11	T4	MVA mo(0,2,6) + Placebo mo(4)	M12	Month 12 (6 months after 4th vax)	261018	165692	1177897	4475	2411.25	11294.5	227657	23797.2	6329.75	8623	7285.5	7557	3676	2343.75	3341.25	5704.25	2561	2777.5	6513	8096	123791	8566.75	4458.25	9381.5	3075.5	18641.2	47867.5	5561	4718.25	40587	4739.5	2936	4790	3271.5	6311	9151.25	736474	403383	2.27618e+06
HIV Vaccine Trial Network Protocol 205	342	CB401G1R-03	121425126	CB401G1R-03	2012-07-16	11	T4	MVA mo(0,2,6) + Placebo mo(4)	M12	Month 12 (6 months after 4th vax)	657778	480522	815312	4279	2606	110396	381742	4990.25	10172.8	12550.8	24059.2	25671.8	5148.25	5115.5	4077.5	5186.25	3132	4587.5	5125.75	10186	399112	7371.5	2841.75	10068.5	3141	8275.75	4786.25	24128.2	20790	165408	3534.75	2298	8046.75	11468.8	3261.75	2864	1.77181e+06	1.71122e+06	2255342
HIV Vaccine Trial Network Protocol 205	210	B160LSR3-04	123420475	B160LSR3-04	2012-04-05	11	T4	MVA mo(0,2,6) + Placebo mo(4)	M12	Month 12 (6 months after 4th vax)	12273	5889.25	986489	4001.25	2605.5	3988	4570	3343.75	3144	4118.25	3692.75	10093.5	3040.5	2058.75	2759	1941	2884	2711	3956.5	4592.25	14083	3863.75	2242.5	3024.5	2282.75	3245	5197.25	3770.25	3582	46028.5	3421	2295.5	3067	2352	3021	2849.5	20681	4647.75	2.45906e+06
HIV Vaccine Trial Network Protocol 205	317	E160LJ43-05	123420589	E160LJ43-05	2012-01-25	11	T4	MVA mo(0,2,6) + Placebo mo(4)	M12	Month 12 (6 months after 4th vax)	3315.5	2826.75	69445.5	3463.5	2241.75	2902.5	2256.25	2838.5	2578	9527	5567.75	50595	3731	2523.25	3806	5436	5479.5	4915.5	6407.5	6425.5	271063	4511.5	2395.75	4039.5	2580	7019	3149.5	3817.5	3583	180789	3804	2364.25	3409.25	2376.75	3390	3717.75	99750.5	5932.25	2771097
HIV Vaccine Trial Network Protocol 205	315	KB501L28-05	125420328	KB501L28-05	2011-11-30	11	T4	MVA mo(0,2,6) + Placebo mo(4)	M12	Month 12 (6 months after 4th vax)	3355	3133	56982.2	3604	2290.25	2907.5	2192.5	3006.5	2525	5236	10012.8	10930.5	5019.25	2067.75	2591.25	3736.75	3388.75	3019	4175.5	5267.75	104802	14352.8	2781.5	13069	3118	7235.5	3106.25	4830.5	5082.5	45469.8	3945	2432.25	3473.25	3073	3199	2761	511572	648995	2.58949e+06
HIV Vaccine Trial Network Protocol 205	316	HB501NY7-03	125420334	HB501NY7-03	2012-01-23	11	T4	MVA mo(0,2,6) + Placebo mo(4)	M12	Month 12 (6 months after 4th vax)	3369	2904.5	20130.5	3502	2299	2960.5	2237.75	3053	2428	11711	6573.75	490700	3922	2550.25	3343.75	10096.5	3053	2981.5	3934.25	5366	254940	9306.25	2609.75	4531.75	3168	4045.5	3508	5327.75	5957.75	67478.2	3843.75	2354	3329	3118.25	3078.5	2804	961310	1549836	2.35993e+06
HIV Vaccine Trial Network Protocol 205	319	KAZ029L8-07	126420565	KAZ029L8-07	2012-02-14	11	T4	MVA mo(0,2,6) + Placebo mo(4)	M12	Month 12 (6 months after 4th vax)	3637	4327.25	30910.5	3545.5	2309.5	3041.5	2410.75	2804.5	2470.25	5675.25	7994.75	5431.5	3569.25	3538.25	3037	4331	3221	3657.75	8229	4752	29702.5	4868	2421.25	5005.5	2318	8919.25	3154.75	5293.25	6898	25118	3607.25	2498.25	3381.5	2819.25	3204	2710.25	748910	1125976	2.3644e+06
HIV Vaccine Trial Network Protocol 205	217	AAZ02JB3-06	126420781	AAZ02JB3-06	2012-04-16	11	T4	MVA mo(0,2,6) + Placebo mo(4)	M12	Month 12 (6 months after 4th vax)	5165.5	3558.5	90076.8	3566.5	2153.75	3157	2645.25	2806	2574.5	38510.2	25132	236923	3654.25	2285.5	2890	37984.5	2854.75	3903	4699.25	6494.5	139132	4727	2285	6325.75	2289.25	5765.25	3053.75	6305.25	4821	50275.5	3534.5	2328.75	3547.25	2931.25	3129.5	2898.75	1251117	886130	2.44555e+06
HIV Vaccine Trial Network Protocol 205	320	E090M3RG-03	127420129	E090M3RG-03	2012-02-16	11	T4	MVA mo(0,2,6) + Placebo mo(4)	M12	Month 12 (6 months after 4th vax)	98060.5	194488	205315	4168.75	2320	79158.5	62887.5	3245.5	4125.5	18096.5	17297.5	4487.5	6426	2237	8713.25	6782	5645	9086.75	5905	5734.75	53133.5	20699.8	2430	40597.5	2409.75	20202.8	3481	7355.75	18918	44032.2	3943.75	2300.25	5950.75	3504	3439.25	2777.25	591410	1.55932e+06	2003830
HIV Vaccine Trial Network Protocol 205	321	E090M3HQ-05	127420157	E090M3HQ-05	2012-02-15	11	T4	MVA mo(0,2,6) + Placebo mo(4)	M12	Month 12 (6 months after 4th vax)	339356	709722	824490	4021	2461	5139	284660	3291.5	3815	21519.8	13684.2	109951	3555.5	1922	2994	11465.8	2840.75	2497.75	5445	13197	58147.2	16873.5	10313.5	25711.5	3315.25	47434.5	3439	7480	16739	27518.2	5529	11344	6437	4451.25	5796.75	2934	1.34699e+06	2.11436e+06	2.33851e+06
HIV Vaccine Trial Network Protocol 205	429	H5704KG4-05	132420182	H5704KG4-05	2012-04-30	11	T4	MVA mo(0,2,6) + Placebo mo(4)	M12	Month 12 (6 months after 4th vax)	8199	10368.2	978210	3770.25	2371.75	6717.75	3811.25	4307.75	21038.8	5120	10199	18014	3410	1924	2765.25	4316	2741	2803.5	7422.75	11463	204061	9166	3324.75	9958	4651.25	17556.2	5323.75	3724.5	4507	50406.5	6056	2360.5	7415	2575.5	6279.25	2830.75	1.29729e+06	2.29011e+06	4002.5
HIV Vaccine Trial Network Protocol 205	330	G5704M4Q-04	132420215	G5704M4Q-04	2012-05-21	11	T4	MVA mo(0,2,6) + Placebo mo(4)	M12	Month 12 (6 months after 4th vax)	183702	386566	543888	3802.25	2312.25	3732	205268	4557.25	3521.75	11199.5	6761.25	10492.2	3967	2299	2989.5	3228.25	3032.5	3175	13385.2	16753.5	189218	5117	2638.5	6334.75	4666	5222	3520	4975	12280.5	75890.5	3657.25	2294	3365.5	3059	2957.25	2876.5	718875	1865026	2.18005e+06
HIV Vaccine Trial Network Protocol 205	215	BCW02YMT-03	167420451	BCW02YMT-03	2012-03-21	11	T4	MVA mo(0,2,6) + Placebo mo(4)	M12	Month 12 (6 months after 4th vax)	44994.2	89757	1.33476e+06	7260.25	2604.5	42705.5	21145.2	9070.25	17717.2	21957.2	12872	5769.5	3898	2384.25	3639	4554.5	4619	3279	5915.5	5871	106364	8211.75	2711.5	15549.8	2871.25	11771.2	5234.5	3859.25	4592.25	44784.5	4137	2322.5	5972	2391	4316.75	4133.75	58800.8	402427	2.46641e+06
HIV Vaccine Trial Network Protocol 205	208	DCW031B0-04	167420555	DCW031B0-04	2012-04-11	11	T4	MVA mo(0,2,6) + Placebo mo(4)	M12	Month 12 (6 months after 4th vax)	414488	529504	501882	28382.5	2425.25	49269	272418	30410.5	2878.5	3710.25	5986	4544.5	3223.25	2474.25	2975	2325.5	3012.25	3628.5	4589.5	9985.5	87836.2	5317.5	2780.75	5229.25	3025.75	6771.5	3501	8667.25	15186.5	32490	3934.75	2536.25	3865	9424	3501.75	2699.25	1.52906e+06	2289390	2.28624e+06
HIV Vaccine Trial Network Protocol 205	448	EB400W9M-03	121420501	EB400W9M-03	2011-02-23	5	T3	DNA mo(0,2) + MVA mo(4,6)	M2.5	Month 2.5 (2 weeks after 2nd vax)	3530.5	3153.25	1.712e+06	3663.5	2344.5	3220.5	2426.25	3130.5	2768.25	3656.5	4980	8024	3533	2081	2825.5	2411	2989	2911	4996.75	4880.5	100460	17110	4368.5	26981	3238	18177.5	3429.5	3483.25	3663.5	38459.5	5561	3093.25	6623.25	2472.25	4476	2704.5	3401.75	2.4484e+06	3598.5
HIV Vaccine Trial Network Protocol 205	73	HB40105V-05	121425062	HB40105V-05	2011-07-11	5	T3	DNA mo(0,2) + MVA mo(4,6)	M2.5	Month 2.5 (2 weeks after 2nd vax)	3790.75	3437.5	1.26432e+06	3813.25	2329.75	3353.75	2628	3424.5	9480.25	3288.5	4196.5	7910.5	2947.75	2195.5	2553.75	2375.5	2477.5	7675.5	5651.5	7350.5	252085	33898.8	3622.5	54552.5	2733.75	31378.5	4449.75	3781	4951	97542.5	8096.25	2649.75	11204.5	2582	6604.75	2904.75	3414.5	4064	2.46809e+06
HIV Vaccine Trial Network Protocol 205	84	FB4011GN-05	121425085	FB4011GN-05	2011-08-09	5	T3	DNA mo(0,2) + MVA mo(4,6)	M2.5	Month 2.5 (2 weeks after 2nd vax)	3318.5	2976.75	17898	3575.5	2315.25	3009	2244	2967.5	2426	4043.5	5066	4162.5	42889.2	2696	4048.5	2602.75	4076	4191	10194	20478.8	56327.8	5500.5	3255	7145.5	3265	6037	3464	3825	7080.5	78932.5	4469	2828.75	3992.25	2699.5	3864	3095.25	3314	3945	2.1007e+06
HIV Vaccine Trial Network Protocol 205	462	JB5016KQ-04	125420391	JB5016KQ-04	2011-03-31	5	T3	DNA mo(0,2) + MVA mo(4,6)	M2.5	Month 2.5 (2 weeks after 2nd vax)	3541.5	3190	726467	9677.5	2310.25	8813.5	2219.5	6175.5	2593.75	3523	5116.5	6451.75	3347	2075.75	2685.5	2027.25	2815.25	2676.75	3785	4657	83298.2	4140	2515.75	10308.8	2724.5	3436.75	2894.75	3294.5	3607.25	31504	3434	2196.5	3227.75	2296.5	3070.5	2710.5	3620	2.30271e+06	7191.25
HIV Vaccine Trial Network Protocol 205	485	CB50184B-04	125420424	CB50184B-04	2011-05-11	5	T3	DNA mo(0,2) + MVA mo(4,6)	M2.5	Month 2.5 (2 weeks after 2nd vax)	3337.75	2987.75	45422	3531	2387.5	2846.75	2187	3035.25	2286	4012	4577.5	7427.25	3547	2162.25	2746	2863.75	3165.75	2789	5560	4212.25	163146	15528.5	2460.5	12502.8	2665.25	6460.5	2892	3290.25	3465.25	49890	3511.25	2167.5	3870.5	2199.25	2922.75	2777	3647.5	2.3828e+06	4862.75
HIV Vaccine Trial Network Protocol 205	495	BAZ01P26-04	126420740	BAZ01P26-04	2011-05-25	5	T3	DNA mo(0,2) + MVA mo(4,6)	M2.5	Month 2.5 (2 weeks after 2nd vax)	3464.25	3079	80712.8	3652.75	2219.25	2925.5	2109.75	3020.75	2430	3375.5	3786	650758	3239	2121.5	3133	1986.75	2707.5	3235.5	3624.5	3715	62807	3897.25	2289.75	3383	2330.5	3581	2806	3287.25	3400.5	28453	3433.5	2315.75	2790.25	2289.25	2916	2632	3761.75	2.58408e+06	3468
HIV Vaccine Trial Network Protocol 205	288	JAZ01YX8-04	126421112	JAZ01YX8-04	2011-09-26	5	T3	DNA mo(0,2) + MVA mo(4,6)	M2.5	Month 2.5 (2 weeks after 2nd vax)	5856.5	3914	1195760	4627	2540	4422.5	3377.75	3961	3715.5	4199.75	4869.5	72655.5	3201	2285.5	2859.25	2327	2820.75	3168.75	4898	5861	139900	7936	2985.5	18717	2715.75	5802.75	6071.5	3751	3613	54324.8	3955.25	2466	4478.25	2460.5	3344.25	3022.25	3606	4236.75	2.60003e+06
HIV Vaccine Trial Network Protocol 205	501	D090KRZX-03	127420259	D090KRZX-03	2011-06-02	5	T3	DNA mo(0,2) + MVA mo(4,6)	M2.5	Month 2.5 (2 weeks after 2nd vax)	3781.25	3615.5	1537911	11973	2454	24018.5	2794	11711.5	3170.5	3042.5	4013.75	26626.2	3299.5	1943	2802.5	2091.75	2869.75	2824	5564	3754.5	411465	3878.5	2250.75	4555	2224.25	4999.5	2945.5	3249.25	3374	152854	3477	1933.5	3021.5	2170	2798.75	2594.5	3395.25	2.36731e+06	3906
HIV Vaccine Trial Network Protocol 205	82	H090L1HT-06	127420293	H090L1HT-06	2011-07-28	5	T3	DNA mo(0,2) + MVA mo(4,6)	M2.5	Month 2.5 (2 weeks after 2nd vax)	30256	3646	263340	3657.25	2165	3263.25	2458.75	3452.5	2647.25	2917.75	4072	4750.25	2822.5	2175.75	2773.5	1501.75	2938.25	4596.5	6956.5	5728.5	31221.5	5645.5	2379.5	7002.5	2212.5	6950.25	3028.25	3991	3717	38422.8	3457.5	2207.25	3499.75	2184.25	3942.25	2756	31960.8	4431	1774401
HIV Vaccine Trial Network Protocol 205	64	AB0012Q9-05	128420430	AB0012Q9-05	2011-07-06	5	T3	DNA mo(0,2) + MVA mo(4,6)	M2.5	Month 2.5 (2 weeks after 2nd vax)	9032.25	3039	785232	3690.5	2451.5	3325	2746.75	3222.5	2683	8886	38577.5	10118.5	3331	2313.25	3102.5	2529.5	2880	3503.5	4066	6417.5	91040	7362	2729	7568.25	2388.25	9172	4067	3358	3770.25	81116	3860	2431	3472	2351	3436.5	2567.5	3561.5	8382	2536108
HIV Vaccine Trial Network Protocol 205	81	DB0013DR-04	128420523	DB0013DR-04	2011-07-25	5	T3	DNA mo(0,2) + MVA mo(4,6)	M2.5	Month 2.5 (2 weeks after 2nd vax)	3656.75	2932.25	14817	3514.75	2316	2894.5	2266.25	2824.5	2369.5	4107.75	4258.75	18395.5	3499	2572.5	2647.75	2859.75	3675	4898.25	6742.25	14922.5	17448.8	38612	2725	72928.5	2854.5	45330.8	3616.5	3334	4429.75	45797	6945	2281	14142.5	2301.25	6611	2844.5	3581	4202.75	2.2278e+06
HIV Vaccine Trial Network Protocol 205	83	BB0013JK-06	128420564	BB0013JK-06	2011-08-01	5	T3	DNA mo(0,2) + MVA mo(4,6)	M2.5	Month 2.5 (2 weeks after 2nd vax)	3380.25	2945	64901.8	3436.5	2297.75	2953.5	2199.75	2918.5	2388	4003.25	4260	49645.5	3602.25	2293	2968	2067.75	2978.5	3046	3464.75	4062.5	3652.5	3506	2281.25	2873.25	2071.5	3007.25	2733.25	3318.25	3286	58214.2	3479	2044	2955	2054.5	2894	2657	3866	4149.75	2.27751e+06
HIV Vaccine Trial Network Protocol 205	69	E5703W8L-04	132420129	E5703W8L-04	2011-06-23	5	T3	DNA mo(0,2) + MVA mo(4,6)	M2.5	Month 2.5 (2 weeks after 2nd vax)	3608.25	3109	29695.5	3832	2321	3091.5	2312.5	3173.5	2599	3699.75	4217	4397	3631.25	2128.5	2773.25	2583.5	2685	2924.5	3855	5861.25	46369.5	5359.75	2449.25	6797.75	2414.75	4049.25	2912	3470.25	3425.25	69879	3613	2171	3691	2255	3156	2927.75	3523.5	4168.5	2.46343e+06
HIV Vaccine Trial Network Protocol 205	469	BCW01TD8-07	167420260	BCW01TD8-07	2011-04-26	5	T3	DNA mo(0,2) + MVA mo(4,6)	M2.5	Month 2.5 (2 weeks after 2nd vax)	3257.5	2955.5	75653.2	3448.5	2502.25	3092	2208.5	3010.5	2554.5	3442	3826	23821.2	3378.75	1984	2793	2013.25	2655.75	2676.5	4574.5	4315.25	195456	11809	3292.75	23344.5	2714.5	23252.5	2929.5	3393.5	3459	68953	4118.25	2144.25	6648	2457.5	4010.5	2722.5	3530.75	2357155	3756.5
HIV Vaccine Trial Network Protocol 205	497	ACW01ZC4-05	167420530	ACW01ZC4-05	2011-06-14	5	T3	DNA mo(0,2) + MVA mo(4,6)	M2.5	Month 2.5 (2 weeks after 2nd vax)	3260.5	3054.25	58303	3694	2312.5	2961	2204.5	2824.25	2491.25	3794	4787.5	17665	3333	3369.75	3134.75	2374.75	2981.5	4113.25	4180.25	4582.25	101402	4466.5	2315	5196.5	2292.25	4240.25	3023.25	3338.75	3509	26790.5	3599.5	2167.25	2880	2177	3305	2725	3475	2524892	3647.5
HIV Vaccine Trial Network Protocol 205	457	JB400WJK-03	121420527	JB400WJK-03	2011-03-09	5	T4	MVA mo(0,2,6) + Placebo mo(4)	M2.5	Month 2.5 (2 weeks after 2nd vax)	300826	250137	1.63e+06	15830.2	2799.5	52627.5	264750	18788.5	30463.2	129932	98900	48300.5	5072.25	2298.5	6925.75	66620.8	3662.5	5855.25	16192.5	15295.2	173658	6065.5	2993	8012	7919.5	6639.75	3173.75	5471	6021.25	72849.2	3478.5	2209	3489	2762	3120.75	2667	1.44013e+06	2.55033e+06	55518.8
HIV Vaccine Trial Network Protocol 205	65	HB40100X-05	121425073	HB40100X-05	2011-07-01	5	T4	MVA mo(0,2,6) + Placebo mo(4)	M2.5	Month 2.5 (2 weeks after 2nd vax)	162609	113594	1.13971e+06	4213.25	2343.5	6808	139580	17695.8	5765.5	37255.2	22687.5	8526.5	5802.75	2321.25	5132	18724.8	3502.75	1625	9999.5	9801.25	100137	7476	3743.5	8498	3879	14520.8	50593.8	10068	12419.5	73181.8	4388.5	2643.5	4777.5	7641.75	5355.5	7677.5	705586	832064	2.50523e+06
HIV Vaccine Trial Network Protocol 205	297	CB4013JY-03	121425126	CB4013JY-03	2011-09-28	5	T4	MVA mo(0,2,6) + Placebo mo(4)	M2.5	Month 2.5 (2 weeks after 2nd vax)	161093	111895	985607	4406.5	2567	12299	165828	6886	15482.8	44645.8	22700	26782	4334	2616.25	11496.5	18965.2	3041.5	4888.25	4280	10287.5	393211	7755	2805	11819	2608.5	8592	4606.75	4116.25	4132.75	134806	3869.75	2319.75	4348.25	2503	3421	2799	740040	364280	2.33697e+06
HIV Vaccine Trial Network Protocol 205	505	A090KTNY-04	123420475	A090KTNY-04	2011-06-15	5	T4	MVA mo(0,2,6) + Placebo mo(4)	M2.5	Month 2.5 (2 weeks after 2nd vax)	58320	29659	1.28982e+06	3794	2265.25	3560.75	56984.8	2963	2724.25	4107.5	4376.75	11348.8	3304.5	2050.75	2806.5	1987.5	2755.5	2831.25	3960.25	3921.5	42373.5	3555	2157	3215	2340.75	3112.25	3286.25	3350	3281.5	17611.2	3285.75	2100	2981.75	2183	2787.5	2533.75	26131	2.46308e+06	3632
HIV Vaccine Trial Network Protocol 205	482	C160K7KJ-04	123420589	C160K7KJ-04	2011-05-09	5	T4	MVA mo(0,2,6) + Placebo mo(4)	M2.5	Month 2.5 (2 weeks after 2nd vax)	3429.5	2897	79219.5	3258	2185	2895	2304.5	2856	2446.5	45243.8	17260.8	15452.8	4893	2020	6076.75	30427.8	6312.5	7939.25	6814	5370.25	172069	4264.5	2322	3776	2763	6116.5	3160	3497	3433.25	72849.8	3492.75	2050	2997.25	2183.5	3147.5	2667.5	22241.8	2656851	4606.75
HIV Vaccine Trial Network Protocol 205	445	HB50156F-03	125420328	HB50156F-03	2011-02-17	5	T4	MVA mo(0,2,6) + Placebo mo(4)	M2.5	Month 2.5 (2 weeks after 2nd vax)	3488	2758.25	66327.2	3371.5	2378.5	3132.75	2171.5	2818.75	2416.75	15781.8	11417	9624.5	4541.25	2169	2411.5	12881.5	3107.5	3017	4315	4592.25	124498	16220.8	2398.5	10111	4101.25	5552	2892.25	3580.5	3473	42560.8	4025	2047.75	3572.5	2618.75	2993	2686	151346	2.58998e+06	6228
HIV Vaccine Trial Network Protocol 205	476	HB5016ZD-10	125420334	HB5016ZD-10	2011-04-11	5	T4	MVA mo(0,2,6) + Placebo mo(4)	M2.5	Month 2.5 (2 weeks after 2nd vax)	3849.5	4902.5	47107.5	3415	2342.75	2895	2558.5	3083.25	2577	65811.8	33065.2	1.19023e+06	7619.75	2044.75	7434.75	50639	4102.5	3692.25	14875.8	24425.2	300181	9967	2907.5	4115.75	9575	4093.5	3529.25	4645.5	4795	95473.5	3450	2197.5	3006.5	2617	2978.5	2540	1.4876e+06	2334427	5109.5
HIV Vaccine Trial Network Protocol 205	474	EAZ01M84-07	126420565	EAZ01M84-07	2011-04-20	5	T4	MVA mo(0,2,6) + Placebo mo(4)	M2.5	Month 2.5 (2 weeks after 2nd vax)	4010	3202.75	43545	3426	2321.5	2998.75	2585.5	3018.25	2480.5	15573.8	14119.2	4879	3520.75	2039	2876	27090.5	2961	3563.25	12398.2	7677.25	69683.2	5091.5	2433	5724	3007	7993	2894.75	4662.5	3691.25	24639	3461	2238.5	3005.25	2182	3055.5	2620.5	588624	2.38375e+06	3662
HIV Vaccine Trial Network Protocol 205	68	GAZ01RV2-04	126420781	GAZ01RV2-04	2011-06-29	5	T4	MVA mo(0,2,6) + Placebo mo(4)	M2.5	Month 2.5 (2 weeks after 2nd vax)	6459.75	9346.75	81439.5	3673	2330	3179.5	3892.5	3061.25	2647.25	122478	296261	304939	3435.5	2636.5	2961.75	176584	2976	3288	4090.75	5975	144773	4575.25	2403.75	7278.75	2367.25	4598	3143	47415.8	70188	135793	3462.25	2417.25	3850.75	26609.2	3214.5	3018	1.69478e+06	2.19373e+06	2.42013e+06
HIV Vaccine Trial Network Protocol 205	463	A090KLS5-05	127420129	A090KLS5-05	2011-04-05	5	T4	MVA mo(0,2,6) + Placebo mo(4)	M2.5	Month 2.5 (2 weeks after 2nd vax)	238392	392681	182522	5207	2442.75	86349.5	131861	3357.75	10434.5	78800.2	179182	3626.25	28123.5	3367	25714	102337	25619.8	52460.5	16657	35348	48423.5	17642.5	2365	35315.2	8482	14978.5	3282.5	5735.5	10086.8	9169.75	3822.5	2276.5	4114	3406.25	3149.25	2515.75	1.91594e+06	1.54797e+06	5046
HIV Vaccine Trial Network Protocol 205	480	E090KP02-04	127420157	E090KP02-04	2011-04-28	5	T4	MVA mo(0,2,6) + Placebo mo(4)	M2.5	Month 2.5 (2 weeks after 2nd vax)	432436	968968	444921	3610.5	2461.5	3197.5	417020	3129.5	2835.25	113909	78018.8	7168.25	3497.25	2074.25	3014	92714	2896	2975.25	15988.5	30122.2	66609	9980.5	10331.5	15391	10064.5	16472.5	3367.5	5591	10054.2	15158	3783.5	3683	3820.25	3529.5	3199.75	2711.75	2213825	2.02714e+06	3579
HIV Vaccine Trial Network Protocol 205	74	H5703X32-05	132420182	H5703X32-05	2011-07-11	5	T4	MVA mo(0,2,6) + Placebo mo(4)	M2.5	Month 2.5 (2 weeks after 2nd vax)	8370.25	7761	836249	3596.5	2504	3109.75	2989.5	3241.25	12766.2	12352	32836.8	16827	3618.5	2122.75	2914.5	10802.2	3173.5	3201	6599.5	9028.25	227562	11316.8	3207.5	13761.2	3316.75	24186.5	5320	5581.25	20991.5	98432	9363	2448.5	14828.5	4631	11017	2955.5	392331	1.54691e+06	2257689
HIV Vaccine Trial Network Protocol 205	275	E5703Z8Y-04	132420215	E5703Z8Y-04	2011-08-08	5	T4	MVA mo(0,2,6) + Placebo mo(4)	M2.5	Month 2.5 (2 weeks after 2nd vax)	168497	89853.2	617914	13238.2	5136	28764.2	141483	15873	29765.2	9022	15009	11824	3630	2133	3077	3273.5	3093.5	3005.5	14988	50552.8	136089	4795	2664	5151.25	7947.5	4505.75	3798	4533	5265.5	67521.2	3561.75	2458	3556.25	2894.5	3172	3035.5	684239	328312	2.22882e+06
HIV Vaccine Trial Network Protocol 205	498	DCW01YT8-04	167420451	DCW01YT8-04	2011-06-09	5	T4	MVA mo(0,2,6) + Placebo mo(4)	M2.5	Month 2.5 (2 weeks after 2nd vax)	458645	782547	671984	16822.8	2498	32774.2	466223	22348.8	17957.5	295890	317498	5310.5	7174.5	2598.75	8987.5	89290.5	11613.2	8851.75	25465.5	46232.8	72963	7810	2752.5	15001.5	15708.2	11088.8	4197	7446.5	13700.5	18457	3882.25	2059.75	5732.25	4749	3989.25	3046.25	2.20335e+06	2.03786e+06	4859.25
HIV Vaccine Trial Network Protocol 205	508	HCW01ZM9-07	167420555	HCW01ZM9-07	2011-06-16	5	T4	MVA mo(0,2,6) + Placebo mo(4)	M2.5	Month 2.5 (2 weeks after 2nd vax)	74470.5	155752	809028	64964.2	2319.5	111117	111098	70642	3083.5	14688.5	31839.5	5898.5	3243	2938.25	4220	8516.5	2780.75	6086	5526	13454.2	107170	5362.5	2958.75	5680	3333.25	7117.5	3447.5	3957.75	5936	26202.5	3345.25	2225	3139.25	3769.5	3141.5	2694.5	1.17213e+06	2377276	239230
HIV Vaccine Trial Network Protocol 204	129	Z0605500125	121200040	Z0605500125	2005-12-06	7	T1	DNA mo(0,1,2) & rAd5 mo(6)	M2.5	Month 2.5 (2 weeks after 3rd vax)	177499	131363	2.20788e+06	4957	3687.25	13021.5	316164	4360.5	3275.5	29189.5	6403.75	12699.2	3584.75	2447.5	3318.5	5562	3591	2831.5	10447	5546.25	88268.2	5540.25	2510.5	7387.75	8139	4370.5	3105.5	4584	4322.5	49844	3719.75	2137.75	3409	5416.25	3010.5	2458.5	247803	101426	2457190
HIV Vaccine Trial Network Protocol 204	137	Z0606010073	121200106	Z0606010073	2006-01-04	7	T1	DNA mo(0,1,2) & rAd5 mo(6)	M2.5	Month 2.5 (2 weeks after 3rd vax)	4397	14651.2	331026	3864	2890.75	3258.5	6664.75	3002	2543	4061.75	6820	5608	3260	2572.5	2980.25	4144	2905.25	3053	4460.25	6142.5	16316.5	8028.5	2723.5	12410.5	2669.75	10197.2	3393.25	3424	4380	58356.5	3615.75	2383	3347.75	2333	3046.5	2696.25	4097	154162	2427327
HIV Vaccine Trial Network Protocol 204	133	Z0606230150	121200365	Z0606230150	2006-06-09	7	T1	DNA mo(0,1,2) & rAd5 mo(6)	M2.5	Month 2.5 (2 weeks after 3rd vax)	3704	3210	314544	3435.25	2218.25	2998	2961.75	2905.5	2507.25	12428.5	9461	5170.75	3143	2080.5	2632.25	13313.5	2706.25	2591.25	3669.5	4045.75	9357	8707	2400.5	19780	2631.5	7508.25	3048	3879.25	4268	64953.8	4228.5	2314	4811.25	3917	3579.5	2878	99475	174334	2.64169e+06
HIV Vaccine Trial Network Protocol 204	121	Z0406060036	123200116	Z0406060036	2006-02-06	7	T1	DNA mo(0,1,2) & rAd5 mo(6)	M2.5	Month 2.5 (2 weeks after 3rd vax)	5487.25	3746	1601553	4071.25	2349.25	8334.25	5583.75	3204.5	2942.25	74002.5	103058	9033.5	3487.75	2428	3000.25	72232	3050.75	3153.75	4660	9062.75	31940.5	15180.2	2348	38126.8	2748.5	17626	6832	4537.5	6328.5	55607.5	4823.5	2351.5	8914	4827.5	4911.5	3451.25	309084	533710	2.64671e+06
HIV Vaccine Trial Network Protocol 204	126	Z0406160049	123200265	Z0406160049	2006-04-18	7	T1	DNA mo(0,1,2) & rAd5 mo(6)	M2.5	Month 2.5 (2 weeks after 3rd vax)	3378	2899.75	4041.5	3404.5	2293.75	3019.5	2306.75	2925	2486	57538.2	52359	4582	5886	41920.5	52018	15249	3511.25	5281.5	4554.5	4984.75	156466	5330.5	3084	6966.5	2810.25	11789	5592	4053	4718	34778	3691.5	2492.75	3885.75	2644	3386.75	2734	77130	161748	1281417
HIV Vaccine Trial Network Protocol 204	279	Z0406180084	123200338	Z0406180084	2006-05-01	7	T1	DNA mo(0,1,2) & rAd5 mo(6)	M2.5	Month 2.5 (2 weeks after 3rd vax)	3156	2935	14066.2	3440.25	2285.75	2958	2154.25	2961.25	2459.5	15474.2	42027.8	5356	3365.25	2300.75	2844.25	12994.8	6631.5	2842	6894	5073	24972.2	3943.5	2361	3538.75	4478	3335.75	2729	3807.5	4903	29251.8	3481.25	2388	2961.5	2911	3009	2758.5	27834.5	181424	1.94498e+06
HIV Vaccine Trial Network Protocol 204	134	Z0406240049	123200469	Z0406240049	2006-06-12	7	T1	DNA mo(0,1,2) & rAd5 mo(6)	M2.5	Month 2.5 (2 weeks after 3rd vax)	3258.5	3211	49613.2	3651.5	4848	3151.5	2051	2975.5	2660.75	4216.25	5904.75	35489	3535	49076.5	3455.5	48966	3119.75	2957.25	4359.5	5657	125212	4696.25	2343.75	4651.75	2386.25	4171.75	2873.5	3573.25	3651.75	90741.8	3667.5	43664.5	3601	3163	3292.5	2732.75	3563.75	4323.25	2.45644e+06
HIV Vaccine Trial Network Protocol 204	139	Z0206020007	125200245	Z0206020007	2006-01-09	7	T1	DNA mo(0,1,2) & rAd5 mo(6)	M2.5	Month 2.5 (2 weeks after 3rd vax)	4895	10590.5	454171	3505	2361.25	3185.75	2591	3123.5	2698.75	5936.75	6954.5	7871.25	3093.25	2093.5	2714.75	36988	3113.5	3028	3736.75	4616.25	79455.5	4372.75	2218	6888	2444.25	3925	3017.75	3714	4819	85208.2	3482.5	2261.25	3349	3099	3087	2731	15761.8	182501	2.49447e+06
HIV Vaccine Trial Network Protocol 204	135	Z0206230247	125200438	Z0206230247	2006-06-07	7	T1	DNA mo(0,1,2) & rAd5 mo(6)	M2.5	Month 2.5 (2 weeks after 3rd vax)	3558.75	2656.5	2795.5	3448	2218.5	3117.25	2109	2903.25	2421.5	19910.2	16966	4407.5	3694.75	4630	2610.25	10710.8	3269.75	3522.5	4101	6443.5	20539.2	3771.75	2350	3732.25	2395.25	3812.5	3052.75	4869	4295	30547.2	3660.25	2288.75	3117.25	3733.25	3067.5	2739.25	222289	42227	1608928
HIV Vaccine Trial Network Protocol 204	123	Z0206240261	125200487	Z0206240261	2006-06-13	7	T1	DNA mo(0,1,2) & rAd5 mo(6)	M2.5	Month 2.5 (2 weeks after 3rd vax)	3416.5	3081.5	12859	4000.75	2372.75	3096.5	2379	3061	2484.75	5125.25	7445.5	4699	3359.25	3092.5	2862.25	5291.5	3057.25	3229.5	3890.75	4933	26531.5	3730.5	2290.25	3428.5	2332	3370.5	2742.5	3454.5	3624.25	62843	3478	2426.5	3191.5	2451	3208	2764.5	4861	4855.75	1.76906e+06
HIV Vaccine Trial Network Protocol 204	136	Z0306010031	130200079	Z0306010031	2006-01-04	7	T1	DNA mo(0,1,2) & rAd5 mo(6)	M2.5	Month 2.5 (2 weeks after 3rd vax)	51718.2	13989	1.19107e+06	11965	17638.5	82115	6061.5	15956.5	97303	4223.75	6528	6108	3793.5	2852.25	5125.5	2503.5	3390.25	3664.75	9066.5	7336.5	38321.5	8554.75	8281.75	22669.8	12546	12668.5	12946.5	6908.5	3715	73845	4969.75	3936	22363	2415.25	5900	13867.8	269592	4884.25	2.48837e+06
HIV Vaccine Trial Network Protocol 204	140	Z0306040031	130200137	Z0306040031	2006-01-24	7	T1	DNA mo(0,1,2) & rAd5 mo(6)	M2.5	Month 2.5 (2 weeks after 3rd vax)	3456.5	3008	14141	3418	2420.75	3151	2264.75	2828.25	2255	6730.5	5090.5	7959	5564.75	2143.25	4088	1992	2442.5	3254	4341.75	5403.75	208227	40379.2	2524.75	43605.2	2607.25	12090.8	3643.25	3937	3676	123257	6379.5	2230.5	19276.5	2723	4179	3860.5	10916	4025	2.06663e+06
HIV Vaccine Trial Network Protocol 204	131	Z0306190003	130200235	Z0306190003	2006-05-08	7	T1	DNA mo(0,1,2) & rAd5 mo(6)	M2.5	Month 2.5 (2 weeks after 3rd vax)	69005.2	32715.8	1.03707e+06	4055.25	2554.25	3623.75	115540	3441.75	2878	3900.75	47850	3209	3143	1101	12512.8	1865.5	2681.25	1342.25	4207	5856.75	48106.5	4287	2695.75	5618.25	2416.5	4537.5	3148.5	4017	4465.75	46879	4298.25	2452	5511.75	2635	3934.5	2844.75	21746	9624.75	2.35554e+06
HIV Vaccine Trial Network Protocol 204	128	Z0805520015	135200028	Z0805520015	2005-12-19	7	T1	DNA mo(0,1,2) & rAd5 mo(6)	M2.5	Month 2.5 (2 weeks after 3rd vax)	12066	3710	346749	3965.5	2512.5	12148.5	8695.75	3406.5	2664.5	4264	3800.25	5935	3226.25	2065.5	2678.5	119578	2930	2437	4028.25	4726.5	34241.5	4368	2500.5	16937	3763.5	4697.25	2903.5	3557.75	3548.5	15716	3567.5	2423	3573.75	2750	3136.5	2676.75	3923.75	4342.75	1.22665e+06
HIV Vaccine Trial Network Protocol 204	138	Z0806010020	135200083	Z0806010020	2006-01-03	7	T1	DNA mo(0,1,2) & rAd5 mo(6)	M2.5	Month 2.5 (2 weeks after 3rd vax)	47394.2	39621.2	1.09401e+06	5859.5	2738	7993.5	53128.5	4528.5	3590.25	11083.5	18412	8516.75	3461.25	2521.5	6365.25	12646.8	3335	3180.5	4037.25	6800	35420.2	4784.75	2910	8823.25	2381	5285.5	2959	3563.5	4569.5	55156.5	3748	2500.75	4070	2491.5	3240	2724.25	29243.2	93532.8	2.34236e+06
HIV Vaccine Trial Network Protocol 078	49	DCP00584-03	168430240	DCP00584-03	2010-04-28	10	T1	NYVAC-B mo(0,1) + NaCl mo(5) + rAd5 mo(6)	M7	Month 6.5 (2 weeks after 4th vax)	152974	100510	262302	12670	5731	32249.5	49777.8	23456.2	8524	19820.2	17904.8	5037	7630.75	2750.25	10002.2	4475	8398	17927.5	6275.5	7356.75	37998	14544.2	2560	30413	2883.5	13596	2857	28496.8	8718	52810.8	9626.25	2733	26472	3762.75	10086	4111.75	1.65818e+06	607538	2072223
HIV Vaccine Trial Network Protocol 078	507	KCP00GC6-03	168430258	KCP00GC6-03	2011-06-10	10	T1	NYVAC-B mo(0,1) + NaCl mo(5) + rAd5 mo(6)	M7	Month 6.5 (2 weeks after 4th vax)	5236.25	4292.25	80836	22222	5114.5	39218.2	2283.5	12286	3276.5	162310	40372.2	99633	40440	373582	1290828	16106.8	86322.5	261154	51506.5	86870.5	143689	47197.5	38755.5	59046.5	23332.8	43243.2	24761.5	7484	9979	34358	9217.5	7120	11840	3177.75	8464.25	6186.75	1292402	2465992	2150866
HIV Vaccine Trial Network Protocol 078	41	FCP004WK-05	168430370	FCP004WK-05	2010-04-09	10	T1	NYVAC-B mo(0,1) + NaCl mo(5) + rAd5 mo(6)	M7	Month 6.5 (2 weeks after 4th vax)	789764	604017	1.32989e+06	476999	262448	937514	175770	612682	101845	21303	82778	5327	4351	2595.5	5078.5	20664	5985	6996.75	8931.25	24024.8	52662.2	86566.8	36724.5	27026	12756	84023	67976.8	25593.5	23493.5	52176.8	30833.5	12151.8	34819	5797	35069.2	8425.25	2.04363e+06	2025591	2628904
HIV Vaccine Trial Network Protocol 078	403	ECP006SF-05	168430679	ECP006SF-05	2010-06-10	10	T1	NYVAC-B mo(0,1) + NaCl mo(5) + rAd5 mo(6)	M7	Month 6.5 (2 weeks after 4th vax)	3347.5	19682.5	3027	3707	2275	3669.5	2282.75	2861	2384	22156	14179.8	5085.75	3181	2172.75	3018	16647.8	2960	2811.5	16982.5	29074.5	100446	8547	6072	15731	8323	4680.75	3352.75	4099.75	10454.2	12948.5	4871.5	3187	5361	2570.75	3308.75	2663.5	2.05775e+06	979192	749142
HIV Vaccine Trial Network Protocol 078	63	BCP00648-02	168430808	BCP00648-02	2010-05-25	10	T1	NYVAC-B mo(0,1) + NaCl mo(5) + rAd5 mo(6)	M7	Month 6.5 (2 weeks after 4th vax)	3675	9683.25	17384.5	3510	2306	2877	2158.5	2937	2505.5	46082	590740	3765.25	3099	2017.75	2675.75	4803.5	3139.25	2787.25	90045	67911.5	312110	8699	27568.8	119948	23419	22770.2	28363.5	20078.5	51415.5	129827	5734.5	5596	22761.5	4688	7008	3828.25	751858	2.16945e+06	2.32889e+06
HIV Vaccine Trial Network Protocol 078	402	KCP007H7-02	168430944	KCP007H7-02	2010-06-21	10	T1	NYVAC-B mo(0,1) + NaCl mo(5) + rAd5 mo(6)	M7	Month 6.5 (2 weeks after 4th vax)	664798	635910	985636	870224	221114	1224015	181801	913048	186352	33069	43977.5	13432.5	7509.5	8038	13543.2	13710	8102.5	10374.2	28946.5	32964.5	38142.2	33229	85324.5	50511	13080	29658.8	27612.2	8240.5	5618.5	14318.5	9929.5	13157.2	18718	3076.25	8120.75	4578.5	1.41956e+06	2135264	2052105
HIV Vaccine Trial Network Protocol 078	33	JCP008JG-04	168431098	JCP008JG-04	2010-08-30	10	T1	NYVAC-B mo(0,1) + NaCl mo(5) + rAd5 mo(6)	M7	Month 6.5 (2 weeks after 4th vax)	276669	251328	187095	270163	69953.8	316842	170738	101482	22882.5	22801.2	24041.5	15493	3675.5	2868.5	3618.75	6762	3182.75	3088	32067.5	67983.5	74237.5	8773.25	6428.75	9598.75	31213.5	24776.5	3667.75	24521.5	14765.5	35063	18094.8	5919.5	24037.5	4690.5	9543.75	3148.5	1936667	1.36312e+06	1970607
HIV Vaccine Trial Network Protocol 078	410	DCP00B4H-03	168431291	DCP00B4H-03	2010-11-03	10	T1	NYVAC-B mo(0,1) + NaCl mo(5) + rAd5 mo(6)	M7	Month 6.5 (2 weeks after 4th vax)	398898	40036	473746	38449.5	9819.5	103644	29403.5	21359.8	14301	145549	218014	16956.2	9836.25	2864.5	8885.5	306764	6454.5	6498	39066.5	61529.5	187143	5545	4597.75	8725.75	26203.5	4809.25	5920.25	7023	8329.5	34534	3737.5	2425.5	3453.75	5124.75	8965.5	2898	1496447	2055611	110270
HIV Vaccine Trial Network Protocol 078	421	CCP00BLH-05	168431372	CCP00BLH-05	2010-11-23	10	T1	NYVAC-B mo(0,1) + NaCl mo(5) + rAd5 mo(6)	M7	Month 6.5 (2 weeks after 4th vax)	3119	3568.5	39820	10402	2340.5	15960.8	2320.75	10716.2	2615	15562	44643	5145.75	4537.75	3465.25	12238.2	11025.5	5172.5	7342.5	30879.2	65137.5	121158	29334.8	3606	35256.5	10428	29081.2	5606	5451.25	20536.8	26316	6743	2222.75	7309.5	2438.5	6178.25	2713.25	1.18838e+06	2213023	1.88874e+06
HIV Vaccine Trial Network Protocol 078	411	CCP00B6D-02	168431427	CCP00B6D-02	2010-11-04	10	T1	NYVAC-B mo(0,1) + NaCl mo(5) + rAd5 mo(6)	M7	Month 6.5 (2 weeks after 4th vax)	793055	468882	855725	560657	134166	976402	416729	749564	113724	20502.5	48150.5	6165	4283.75	3576.75	5354	13749.5	4129.25	3635.5	32120.2	63217.5	132143	30555	20881.8	36639.2	19286	30512	8908.25	6805.5	6987	29427.5	7948.25	4318	9986	3402.5	6839.5	3202	1443979	2.35654e+06	2.21821e+06
HIV Vaccine Trial Network Protocol 078	432	BCP00CBG-05	168431455	BCP00CBG-05	2010-12-15	10	T1	NYVAC-B mo(0,1) + NaCl mo(5) + rAd5 mo(6)	M7	Month 6.5 (2 weeks after 4th vax)	31240.5	13475.8	50188	28152	14377.2	64868.2	5169.5	34530.8	7546	27642.5	88257.2	72638	31738.5	396511	24321.5	14300.5	15970	6099	66461	89908.8	91154	39870	62465.8	53228	23639.5	44912	22592	16262.5	12173.5	22127	12677	13245.5	16710.5	4410.75	12691.8	5928.5	1.92184e+06	2.35568e+06	2.2656e+06
HIV Vaccine Trial Network Protocol 078	431	BCP00C7L-05	168431479	BCP00C7L-05	2010-12-14	10	T1	NYVAC-B mo(0,1) + NaCl mo(5) + rAd5 mo(6)	M7	Month 6.5 (2 weeks after 4th vax)	1215254	749238	2.26858e+06	1.25901e+06	1.06643e+06	2.00806e+06	592257	1.33037e+06	658532	42628	88884.5	40262.5	6895.75	11546.5	12709.5	18104	6093.25	4313	28847	36258.5	104566	35394.8	40364.8	32906	16388.8	32244.2	15939.5	7487	5918.25	29756.2	8574.75	7115	10414	3369.25	7032.25	4366.25	1.70996e+06	2.53457e+06	2.23917e+06
HIV Vaccine Trial Network Protocol 078	443	ACP00D0P-02	168431746	ACP00D0P-02	2011-02-02	10	T1	NYVAC-B mo(0,1) + NaCl mo(5) + rAd5 mo(6)	M7	Month 6.5 (2 weeks after 4th vax)	15777.8	4055	52184	16439.8	11957	43009.5	2545	19657	3473.5	32554.5	17717	10046.2	291697	58513	9768.5	17493.5	41294.8	29160.5	31929.8	63717	122770	32051.8	27676.8	36956.8	10606.5	30761	19670.2	12955.5	11729	44597.2	13064.5	11240	18590	3706.25	13195.5	7481.25	1422514	2.34282e+06	2.23616e+06
HIV Vaccine Trial Network Protocol 078	455	ECP00D9T-01	168431863	ECP00D9T-01	2011-02-28	10	T1	NYVAC-B mo(0,1) + NaCl mo(5) + rAd5 mo(6)	M7	Month 6.5 (2 weeks after 4th vax)	501859	218510	1.55876e+06	617762	73896	663694	128785	503480	129239	13202	25693.5	8160.5	8660	4249	7011.25	6485.5	6757	6597.75	14899.5	15532.8	86944.2	32056.5	5819	32665.8	5869.5	25468.8	7813.5	4718.25	4385	27877	8738	2615.5	7476.5	2149	6163.5	3025.5	952071	2.57437e+06	2.06246e+06
HIV Vaccine Trial Network Protocol 078	465	ECP00DWS-05	168431965	ECP00DWS-05	2011-03-29	10	T1	NYVAC-B mo(0,1) + NaCl mo(5) + rAd5 mo(6)	M7	Month 6.5 (2 weeks after 4th vax)	5569.75	3420	73413.5	3820.5	2360.5	4879.25	2337.5	3172.75	2370.75	516014	60909.8	51493	9758	6308.5	145036	55563.5	8079.5	5157.5	46432.2	49773.8	136910	13202.2	2454.5	27165.5	9521.25	19512	3116.75	9039.25	6716	48990	6200.25	2253	9193.75	2804	5138	2742.5	1.15312e+06	2.49268e+06	1044656
HIV Vaccine Trial Network Protocol 078	51	CCP0057L-03	168430433	CCP0057L-03	2010-04-28	10	T4	rAd5 mo(0) + NaCl mo(1) + NYVAC-B mo(5,6)	M7	Month 6.5 (2 weeks after 4th vax)	8304.75	2865.5	69912.8	6426.5	5664	17576	2549.5	3470.25	2832.5	54853.5	14758.5	8163	33264.5	20725	65458.8	19021.5	42044.5	25094.2	4431.75	6071	74735.2	4053	2539.25	3785	2521	3345.5	3310.5	18631	4299.25	48291.2	15364	15546.5	23394	4823	12245.8	7681.25	1849983	161636	2.65076e+06
HIV Vaccine Trial Network Protocol 078	72	CCP0063G-05	168430655	CCP0063G-05	2010-05-25	10	T4	rAd5 mo(0) + NaCl mo(1) + NYVAC-B mo(5,6)	M7	Month 6.5 (2 weeks after 4th vax)	25732.8	4606.75	1.62982e+06	14549.8	5705	88992.5	5455.5	13374.8	19428	25053	5991.75	45206.5	49235	19399.8	67476.5	4542	25926.5	13297	4256	5472.25	236485	5133.5	2542.25	4961.5	3450.5	4550	3158	39961	3688	115859	22217.5	25508	36559	6964	19468.8	8357.5	1.77681e+06	7246.5	2451809
HIV Vaccine Trial Network Protocol 078	422	GCP00BJR-05	168431632	GCP00BJR-05	2010-11-22	10	T4	rAd5 mo(0) + NaCl mo(1) + NYVAC-B mo(5,6)	M7	Month 6.5 (2 weeks after 4th vax)	255016	27154.2	959210	468040	219504	798656	92258.2	358496	217194	6406.5	5474.5	37061.5	12364.8	4226.75	19306.5	3395.75	12723	7959.75	14942	4318.5	85650.5	26219.8	20523.5	37277	3633.75	21706.2	11068.5	5182.75	3382.25	19677.8	7187.25	4758.5	10259.2	2652.75	6123	4102	23204	2278755	1.89571e+06
HIV Vaccine Trial Network Protocol 078	424	GCP00BZV-02	168431640	GCP00BZV-02	2010-12-03	10	T4	rAd5 mo(0) + NaCl mo(1) + NYVAC-B mo(5,6)	M7	Month 6.5 (2 weeks after 4th vax)	4131.25	2902	52103.5	3715	2259.75	5947	2344.5	2953.5	2652.5	33432.8	5334	27342	21899.2	5196.25	38541	4074	25627.8	38903.8	8443.5	3878	43921.2	7911	4452.5	15290	2794.25	9193.75	4876	5188.75	3335	15635.2	4973.5	2843	5710.5	2303.25	4024	3130.5	5724.5	2380923	709328
HIV Vaccine Trial Network Protocol 078	444	DCP00D2X-05	168431694	DCP00D2X-05	2011-02-08	10	T4	rAd5 mo(0) + NaCl mo(1) + NYVAC-B mo(5,6)	M7	Month 6.5 (2 weeks after 4th vax)	327313	24158.5	1640461	445043	197288	604682	113202	400699	252856	5737.25	5206.75	5775.75	5709	4280.75	10662.2	2796.5	5941	7284.5	11976	5743.5	95029.8	19739.8	10684.5	32267	3384	19552.8	7542.75	5664.75	3643.75	32930.2	7654.5	4439.25	10477.5	2668	7265	3687.5	7045	2495727	1616215
HIV Vaccine Trial Network Protocol 078	473	HCP00F50-05	168432138	HCP00F50-05	2011-04-11	10	T4	rAd5 mo(0) + NaCl mo(1) + NYVAC-B mo(5,6)	M7	Month 6.5 (2 weeks after 4th vax)	733662	38515	1.18889e+06	362591	328569	694304	126342	313002	269925	28481	6428.25	20848.2	14925.5	4690.25	25457.2	3624.75	20945.8	55937	10056.5	13377.8	38236.2	10312.5	6729.5	13321.2	3029	9277.25	4993	6290.75	3845.5	14930	5003.75	3371.5	6454.25	2389	4807.5	3628	38386.5	2.04259e+06	1.48875e+06
HIV Vaccine Trial Network Protocol 078	452	KCP00DRZ-05	168432262	KCP00DRZ-05	2011-03-23	10	T4	rAd5 mo(0) + NaCl mo(1) + NYVAC-B mo(5,6)	M7	Month 6.5 (2 weeks after 4th vax)	221320	42249.2	2238713	400532	170290	701212	114916	320289	272724	14923.2	18065.8	24612	33417	45832.5	29386.5	7421.5	16366.5	78285.2	9237	5884.5	58610.5	26580.5	11938.8	39333.2	3541.5	19654.8	15070.2	5926	4106.5	67106.5	14372.2	6375	26218	3040.75	9867	7124.75	177138	2.55159e+06	1647577
HIV Vaccine Trial Network Protocol 078	494	CCP00G0Q-03	168432301	CCP00G0Q-03	2011-05-17	10	T4	rAd5 mo(0) + NaCl mo(1) + NYVAC-B mo(5,6)	M7	Month 6.5 (2 weeks after 4th vax)	5756.25	2978	20332	5385	2675.5	15614	2249	3691	3057	23451.2	7123	37711.5	31521	14307.5	60624	6180.5	32891	11345	8456.25	61891.5	54916.5	9379.5	4577.75	19447.8	2233.5	9608.5	5324.5	5198	5846.25	17954	5514.75	3597.5	8241.5	2400	4996.25	3707.5	596854	1.9861e+06	1.50804e+06
HIV Vaccine Trial Network Protocol 078	284	DCP00JHP-02	168432818	DCP00JHP-02	2011-09-22	10	T4	rAd5 mo(0) + NaCl mo(1) + NYVAC-B mo(5,6)	M7	Month 6.5 (2 weeks after 4th vax)	257068	18054.2	458399	89890.8	55922.2	191902	23403.2	46997	89642.2	48045.2	5938.75	19202.2	24588.5	6138.25	44897.2	7712.25	28490.8	66585	5409.25	12146	30007.8	8376.5	7932.25	19598	2851.75	6223.75	8156.75	11778.8	4742.75	32185.5	9431	8647.25	18849	3461.75	8800	12910	1.80931e+06	232831	2284258
HIV Vaccine Trial Network Protocol 078	287	ECP00J6W-04	168432865	ECP00J6W-04	2011-09-13	10	T4	rAd5 mo(0) + NaCl mo(1) + NYVAC-B mo(5,6)	M7	Month 6.5 (2 weeks after 4th vax)	5008.5	4537.25	451472	4170.25	2587.25	6589.5	4021.25	3656.5	3014	11588.5	4357	6482	8577	2697.5	46917.8	4052.5	9660.25	22595.2	7523	6953.5	68433.5	9815	2466	6533	4441.5	5532.25	2937.5	8622.5	3696	34224	4904	3324.5	14052	2500.5	5055	4516.75	1.28032e+06	19945.8	2.09888e+06
HIV Vaccine Trial Network Protocol 105	579	F160V1J1-07	123600459	F160V1J1-07	2015-01-22	9	T1	Placebo for DNA + AIDSVAX B/E mo(0,1) & DNA + Placebo for AIDSVAX B/E mo(3,6)	M7	Month 6.5 (2 weeks after 4th vax)	8223.25	3046.25	1115567	34278	2853.5	21922.5	3575.25	6793	7331.25	4565.5	4072.75	87747	10196	2283	8058	2152.5	4542.75	5248	3822.25	4168.5	38694.5	82995.2	2502.5	6410	2320.75	3691.25	3167.75	3224.25	3734.5	20483	9126.5	2126	3128.25	2323.75	2975.25	2724.5	3834.75	2.40572e+06	1.04852e+06
HIV Vaccine Trial Network Protocol 105	571	F160V677-08	123600509	F160V677-08	2015-02-09	9	T1	Placebo for DNA + AIDSVAX B/E mo(0,1) & DNA + Placebo for AIDSVAX B/E mo(3,6)	M7	Month 6.5 (2 weeks after 4th vax)	46214.5	2949.75	1667599	30799	12386.2	68944	8171.5	9558.25	11242.2	3942.25	4180.75	6697.5	7408	2229.75	6932.25	2027	4529	4733	5897	6106.5	86033	6844.75	2971.5	13788.2	2837.5	8216.75	19080.5	3857.75	3771	35742	3834.5	2391.25	4489.25	2351.5	3594	4004.5	3548.5	2452860	40204
HIV Vaccine Trial Network Protocol 105	698	G160VHKZ-02	123600513	G160VHKZ-02	2015-03-10	9	T1	Placebo for DNA + AIDSVAX B/E mo(0,1) & DNA + Placebo for AIDSVAX B/E mo(3,6)	M7	Month 6.5 (2 weeks after 4th vax)	7897.25	3079.75	709624	16850.5	2650	22340.5	2405.5	5356	6866.25	4266.5	4055.5	8678.75	5789.5	2177.25	6296.75	2365.5	3709.5	4228	3471	3669.25	90368.8	6335.75	2165.75	4747.25	2220	3658.75	2885	3195	3380.5	30191	3275.5	2002.5	2997.5	1940	2888.25	2518.25	3479.25	2351104	70098
HIV Vaccine Trial Network Protocol 105	670	K160VZSS-09	123600604	K160VZSS-09	2015-04-21	9	T1	Placebo for DNA + AIDSVAX B/E mo(0,1) & DNA + Placebo for AIDSVAX B/E mo(3,6)	M7	Month 6.5 (2 weeks after 4th vax)	3342	3062	23687.8	3854.5	2199	3879	2145.5	3178.5	2621	4682	4181.25	5635	11211.5	2997.5	15087	1995	4218.25	8332	4943	4484	25825.5	7355	2745.75	13164	3440.25	7033.5	10412.5	3091.5	3301.5	11797.8	3645.25	2116.75	3811.75	2216.25	2976.75	2857.5	3449.75	2.09312e+06	339586
HIV Vaccine Trial Network Protocol 105	688	K160VMC2-08	123600629	K160VMC2-08	2015-03-19	9	T1	Placebo for DNA + AIDSVAX B/E mo(0,1) & DNA + Placebo for AIDSVAX B/E mo(3,6)	M7	Month 6.5 (2 weeks after 4th vax)	26985.8	3256	1.45356e+06	14613	2609.25	54048.5	3557.25	18402.2	15148	4013.5	3975	12321.5	4044.25	2196.5	5412.75	1880.5	3168.75	4167.25	4772	4795.75	96191.2	8307	2567.25	12182.5	2342	6309.25	3545.75	3376.5	3483.5	42737.2	3781.5	2271	4278.5	2187.75	3044.75	2485.5	3527	2.54087e+06	7589.75
HIV Vaccine Trial Network Protocol 105	575	HB502RNB-03	125603240	HB502RNB-03	2015-02-18	9	T1	Placebo for DNA + AIDSVAX B/E mo(0,1) & DNA + Placebo for AIDSVAX B/E mo(3,6)	M7	Month 6.5 (2 weeks after 4th vax)	11804.5	3050.25	1.10567e+06	9474	3408.5	32815.5	2647.75	6925.5	18408.8	3935.25	3915.5	5301.5	3879	2130.25	4862	1864	3242.25	3497	4604.75	4100.5	254338	10960.5	2530.5	24595	2424.5	9085.5	5685.5	3187	3338.5	76956.5	3814	2222.5	4236.5	2236.75	3167.25	2608.5	3527.5	2.52015e+06	12389.5
HIV Vaccine Trial Network Protocol 105	583	FB502RCG-09	125603305	FB502RCG-09	2015-01-26	9	T1	Placebo for DNA + AIDSVAX B/E mo(0,1) & DNA + Placebo for AIDSVAX B/E mo(3,6)	M7	Month 6.5 (2 weeks after 4th vax)	133522	3761	1.28246e+06	210310	14219	255020	12337.2	85248	123461	6045.5	3941	234478	8749.5	1999	13779	2054.5	5430.25	8902.5	4519.5	3594.5	106000	7281.5	2296	14638.5	2163.75	8475.25	5009	3707.5	3449.5	48053.2	5693.25	2248.5	9713	2091.5	5027.75	3191.75	3726	2388705	783818
HIV Vaccine Trial Network Protocol 105	703	BB502RY3-02	125603351	BB502RY3-02	2015-03-04	9	T1	Placebo for DNA + AIDSVAX B/E mo(0,1) & DNA + Placebo for AIDSVAX B/E mo(3,6)	M7	Month 6.5 (2 weeks after 4th vax)	25067.2	3288.5	1468111	42961.5	4183	72867.5	2682.75	9416.25	12158	5547.5	4383.5	8356.25	7986.5	2406.5	7629.5	2537.75	3804.25	6000.25	4555.5	3969.75	125631	5965	2927.75	7538	2158.75	4244.25	4392.5	3262.75	3333.75	47339	3765.25	2259	3848.5	1960	2877.75	2619.5	3532.5	2.46202e+06	608181
HIV Vaccine Trial Network Protocol 105	668	KB502SBC-06	125603418	KB502SBC-06	2015-04-29	9	T1	Placebo for DNA + AIDSVAX B/E mo(0,1) & DNA + Placebo for AIDSVAX B/E mo(3,6)	M7	Month 6.5 (2 weeks after 4th vax)	9024.5	3040.5	219194	34531	6312.5	22197.2	2384.5	5052.5	34843.8	3670.5	4040	4485.25	3617	2002.5	3309.25	1926	2719.5	5430.25	3655.25	11129	19673.8	4447.25	2304.75	4063.5	2315.5	3949.25	2743.75	3258	3424.5	10781.5	3433.5	2177.25	2911.75	2030.5	2859.5	2569.5	3711.75	2.02205e+06	5459.75
HIV Vaccine Trial Network Protocol 105	375	CB502SJ7-13	125603429	CB502SJ7-13	2015-06-04	9	T1	Placebo for DNA + AIDSVAX B/E mo(0,1) & DNA + Placebo for AIDSVAX B/E mo(3,6)	M7	Month 6.5 (2 weeks after 4th vax)	3336.25	3098.5	18763	3435.5	2319.75	2913.5	2305.5	2897.75	2436.75	15778	4363.25	4552	21143	2183.5	15508.2	2175	7897.25	11006.2	4357.75	4061.5	183732	8320.25	2606.75	16879	2555	4860.5	5234.5	3465	3352.5	29107.2	3799.25	2281.5	3548.25	2291.5	3019.25	2811	3721.75	2.35201e+06	321257
HIV Vaccine Trial Network Protocol 105	577	EAZ03Z0S-08	126600018	EAZ03Z0S-08	2015-01-23	9	T1	Placebo for DNA + AIDSVAX B/E mo(0,1) & DNA + Placebo for AIDSVAX B/E mo(3,6)	M7	Month 6.5 (2 weeks after 4th vax)	14949	3154.25	253480	72556.2	2986	46580.5	2578.75	9519	11617.5	7230	4043.5	4379.25	7948.25	2263	8536.5	1950.75	6153	8660.75	3983.75	3893.5	48711.8	6716.5	2448	10887	2222	4259	4002.25	3346.25	3396	15765.2	4431.75	2201.75	3831	2226.75	3113	2811.25	3406.25	2112334	677047
HIV Vaccine Trial Network Protocol 105	691	J090S4V9-08	127602869	J090S4V9-08	2015-03-18	9	T1	Placebo for DNA + AIDSVAX B/E mo(0,1) & DNA + Placebo for AIDSVAX B/E mo(3,6)	M7	Month 6.5 (2 weeks after 4th vax)	4087	2928	444296	6025	2293.75	8781.25	2380	3471	4224	3969	4465.25	36062.8	5583.5	9218.25	5821.75	2112.75	9685.25	3254	4471	5374.25	151980	4922.5	2543.5	5560	2568.5	4444.75	3266	3367.5	3663	43939.5	3667.75	2318.25	3094.25	2238.5	2890	2670	3883.75	2.48756e+06	119397
HIV Vaccine Trial Network Protocol 105	376	B090S9KM-06	127602947	B090S9KM-06	2015-05-15	9	T1	Placebo for DNA + AIDSVAX B/E mo(0,1) & DNA + Placebo for AIDSVAX B/E mo(3,6)	M7	Month 6.5 (2 weeks after 4th vax)	29747.5	79933	1920611	26409.2	4182	74938.5	3682.25	10086.2	24158.8	4051.25	4231.5	7187.25	4684.75	2024	10045.5	2001	3817	7786.25	5007	5543.25	107275	7395.75	3460.25	10703.8	2604.5	5146.75	4885.5	3270.75	3840.75	32990.8	3533	2439	3886	2145	3038.5	2812.5	125857	2454975	12412.5
HIV Vaccine Trial Network Protocol 105	690	E5706B2Q-04	132602421	E5706B2Q-04	2015-03-17	9	T1	Placebo for DNA + AIDSVAX B/E mo(0,1) & DNA + Placebo for AIDSVAX B/E mo(3,6)	M7	Month 6.5 (2 weeks after 4th vax)	21802.5	3258.5	1.15446e+06	50663.8	4191.25	94747.2	3132.5	25056.8	38704.2	4043	4119.25	15496.8	39621.8	2310.5	5542	2446	3678.5	4218.5	5853.75	4357.25	74690.8	10810.5	2504.75	23832	2729.25	7520.75	10836.5	3653	3542.75	19836.5	5017	2289.5	8069.25	2112.5	3657.5	2886.5	3595.5	2145877	248668
HIV Vaccine Trial Network Protocol 105	686	D5706B8W-07	132602436	D5706B8W-07	2015-03-24	9	T1	Placebo for DNA + AIDSVAX B/E mo(0,1) & DNA + Placebo for AIDSVAX B/E mo(3,6)	M7	Month 6.5 (2 weeks after 4th vax)	18586.5	3424.5	797139	82107.5	4753.25	75904	6256.5	40235.2	33755.8	3877	4017.5	9082.25	5829	2123.5	4140.75	2046.5	3376.25	4117.5	4672.5	3865.5	117286	7561	2610.5	7308.5	2480.75	3698	3079.5	3077	3468.5	31562	4669.25	2166.75	3462	2020.75	3000	2563.75	3833.5	2.27363e+06	750531
HIV Vaccine Trial Network Protocol 105	578	G160V1DF-08	123600538	G160V1DF-08	2015-01-21	9	T2	DNA + Placebo for AIDSVAX B/E mo(0,1) & Placebo for DNA + AIDSVAX B/E mo(3,6)	M7	Month 6.5 (2 weeks after 4th vax)	4434.5	3170.75	32811.5	21200	2400.25	11559.5	2300.5	3230.75	3907	35893	3768.75	6208.5	120110	8421	87163.8	4033.25	27690.5	37945.2	7096.5	3426.75	42056.5	15753.5	2473.25	12364.8	2156.25	7089.5	6739.75	4411.25	3324.75	19166	7217.25	2444	5580.5	2142.5	3894	3418.25	3598.75	2315945	2.20172e+06
HIV Vaccine Trial Network Protocol 105	697	G160VFNL-03	123600618	G160VFNL-03	2015-03-04	9	T2	DNA + Placebo for AIDSVAX B/E mo(0,1) & Placebo for DNA + AIDSVAX B/E mo(3,6)	M7	Month 6.5 (2 weeks after 4th vax)	897902	3736	2094605	934882	223640	1.1027e+06	61417.5	420344	1011308	18020.8	3991.5	5592.75	12443	6980	16620.5	3438.5	6962	6745.25	23225.5	4490	39398	22672	10214.8	24231.5	3113.75	15418.8	19376.8	6820.5	3342.5	23154.2	7474	3382.25	7678.25	2020.5	4507	5919	3759.5	2258646	2.32794e+06
HIV Vaccine Trial Network Protocol 105	671	H160VZ2H-03	123600682	H160VZ2H-03	2015-04-20	9	T2	DNA + Placebo for AIDSVAX B/E mo(0,1) & Placebo for DNA + AIDSVAX B/E mo(3,6)	M7	Month 6.5 (2 weeks after 4th vax)	260556	3475	439619	481360	52595	666035	14446.5	153780	286570	25134.5	3931.25	7103	37450.8	6316	91229	3271	13119.5	56585.5	7112	3481.5	39387.8	13095	2693	15710	2327.25	6222.5	7899	5257.5	3254.75	12113.5	10167	2623.5	11952.2	2180.25	4689.25	5531.25	3552.5	1.99476e+06	2.35279e+06
HIV Vaccine Trial Network Protocol 105	683	E160VSWZ-10	123600708	E160VSWZ-10	2015-04-01	9	T2	DNA + Placebo for AIDSVAX B/E mo(0,1) & Placebo for DNA + AIDSVAX B/E mo(3,6)	M7	Month 6.5 (2 weeks after 4th vax)	103592	3180.5	229559	194612	10660	204488	4026.75	24776.2	61761	43327	3952.25	13136.2	113646	16312.2	86209.5	6381	17433.5	215348	13390	6092.5	105426	23296	3895.5	22068.5	2484.25	14181.8	20083.8	6249.75	3484.25	34354	11931.8	2785.5	8280.5	2258.5	4603.5	5783	4086.5	2.48239e+06	2.62015e+06
HIV Vaccine Trial Network Protocol 105	672	C160VXY2-04	123600720	C160VXY2-04	2015-04-15	9	T2	DNA + Placebo for AIDSVAX B/E mo(0,1) & Placebo for DNA + AIDSVAX B/E mo(3,6)	M7	Month 6.5 (2 weeks after 4th vax)	3674.25	3037.75	92127.5	6752	2329	9026	2120.5	2801.5	3702	17843	3906.25	89803.5	19739	5078.5	29512.2	2538.25	11644.5	20504	10919.2	3858	140526	24472	2726.75	27825.5	2566.5	12588.5	13983.5	4368	3345.75	75315.2	6848.5	2218.5	7226.5	2167.5	3771.5	3687	3745.75	2.35095e+06	1781447
HIV Vaccine Trial Network Protocol 105	569	EB502RGP-09	125603294	EB502RGP-09	2015-02-02	9	T2	DNA + Placebo for AIDSVAX B/E mo(0,1) & Placebo for DNA + AIDSVAX B/E mo(3,6)	M7	Month 6.5 (2 weeks after 4th vax)	100569	6758	890302	404798	20087	422970	12574.2	104352	137595	4978	3982.5	4967.25	10650.2	2373.5	11920	2201.5	3926.75	7280.75	3454.5	3773	11814.5	5895	2136	6578	2314.5	3483.25	2871.5	3525	3332	14192.2	6843	2144.5	6144	2214	3438.5	3001.25	3613	2.22766e+06	1874963
HIV Vaccine Trial Network Protocol 105	685	JB502S7P-03	125603339	JB502S7P-03	2015-04-10	9	T2	DNA + Placebo for AIDSVAX B/E mo(0,1) & Placebo for DNA + AIDSVAX B/E mo(3,6)	M7	Month 6.5 (2 weeks after 4th vax)	138774	4427.5	461938	144628	15831.5	226014	6165.5	64733	111011	16461.5	4487.75	33188.5	10417.5	2417	21494	2169	5329.75	17333	13073.2	5032.75	68333.5	17984.5	5429.75	33622.2	3117.75	11646.8	9012.5	5166.25	3503.25	15759.5	5647.5	2767.5	7522.5	2238	3673.5	3676	4036.25	1.19222e+06	801858
HIV Vaccine Trial Network Protocol 105	680	KB502S45-06	125603396	KB502S45-06	2015-03-31	9	T2	DNA + Placebo for AIDSVAX B/E mo(0,1) & Placebo for DNA + AIDSVAX B/E mo(3,6)	M7	Month 6.5 (2 weeks after 4th vax)	348277	3082.75	578220	456670	60126.2	488303	14195.8	156736	279058	74187.5	4149.5	9966.75	748035	411922	729418	49564	181490	122304	13463	31047.2	174547	26840	17568.5	31450	4252	31041	16827.8	5855.5	4553.5	55430	10875	4526.75	12314.2	2278.5	6035.75	4370	3856.5	2391752	2.42644e+06
HIV Vaccine Trial Network Protocol 105	574	JAZ03ZHZ-09	126600033	JAZ03ZHZ-09	2015-02-11	9	T2	DNA + Placebo for AIDSVAX B/E mo(0,1) & Placebo for DNA + AIDSVAX B/E mo(3,6)	M7	Month 6.5 (2 weeks after 4th vax)	229771	3440	452646	212084	11236.5	374480	11392.5	119141	273624	4708.25	3811.5	4390.5	8632	2098.5	5523.5	1944.5	3350	5089.5	7690	4176.5	41343.2	11641.5	2659	21998.5	2411	8271.75	9785.5	4243.75	3381.5	14846.5	4942.5	2271.5	6721	2291	3349	3607.75	3638.5	2147682	1.56972e+06
HIV Vaccine Trial Network Protocol 105	572	C090RZQP-07	127602817	C090RZQP-07	2015-02-03	9	T2	DNA + Placebo for AIDSVAX B/E mo(0,1) & Placebo for DNA + AIDSVAX B/E mo(3,6)	M7	Month 6.5 (2 weeks after 4th vax)	186780	3315	217830	308623	10479.8	295278	4016.75	81131	200847	8522.75	4405.25	3712	12315.5	2127.5	11312.5	2143	4154.25	6538	7494.5	4503	59336.2	16822.5	2485.25	29014.2	2651.25	13148	8016.5	4185.25	3417.25	8410.5	6807.5	2095.75	7475.75	2183.5	4019.5	3452.5	3813.75	1462084	2.10048e+06
HIV Vaccine Trial Network Protocol 105	695	F5706931-02	133601229	F5706931-02	2015-02-24	9	T2	DNA + Placebo for AIDSVAX B/E mo(0,1) & Placebo for DNA + AIDSVAX B/E mo(3,6)	M7	Month 6.5 (2 weeks after 4th vax)	783200	64150	2.03963e+06	1.47297e+06	349000	1282792	73850.5	586084	630626	50921.2	4425.25	27184.5	75283.5	11353	108407	5078	21814.8	36742.8	14499.8	7639.5	28507.8	22927.8	12675.5	26122.8	3424	18152.2	12205.8	5515.5	3333.75	18219	9950.25	3896.75	9255.25	2320.5	5473.5	4419	83819	2.44948e+06	2496728
HIV Vaccine Trial Network Protocol 105	674	A5706BZS-08	133601346	A5706BZS-08	2015-04-09	9	T2	DNA + Placebo for AIDSVAX B/E mo(0,1) & Placebo for DNA + AIDSVAX B/E mo(3,6)	M7	Month 6.5 (2 weeks after 4th vax)	568412	4036	364128	1010925	191102	1.05348e+06	27087	566082	679790	53540.5	4298	8724.5	124684	24492.8	147594	9433.75	36150.5	43520.5	15235.5	5027.25	31254.5	23146	12249.5	28962.8	2871	20933.5	18678	6290	3254.25	10288.5	11089.5	4075.5	11729	2340.75	6236.75	6195.5	3768	2.03249e+06	2.52658e+06
HIV Vaccine Trial Network Protocol 105	659	K5706D20-13	133601387	K5706D20-13	2015-05-08	9	T2	DNA + Placebo for AIDSVAX B/E mo(0,1) & Placebo for DNA + AIDSVAX B/E mo(3,6)	M7	Month 6.5 (2 weeks after 4th vax)	5015	3048	51516.8	9847.5	2511.75	15426	2265	4289.75	5642.25	8107	4199	6076.75	11741	2379	14969.8	2556.25	5028.5	10246.5	5213.75	4856.75	36753.2	8153.75	2334	13029.5	2736	7081.75	12842	3312.75	3300.75	15511	3807.5	2166.75	3229.5	2138	3027.75	2748.5	3616	2276951	1058912
HIV Vaccine Trial Network Protocol 105	701	D4Z05W3X-11	158602304	D4Z05W3X-11	2015-03-09	9	T2	DNA + Placebo for AIDSVAX B/E mo(0,1) & Placebo for DNA + AIDSVAX B/E mo(3,6)	M7	Month 6.5 (2 weeks after 4th vax)	1.36416e+06	3693	1507317	1.39777e+06	367516	1702888	212116	707620	911676	40259.2	5455.5	5604.5	71892.8	12156.5	60006.5	6617	18129.5	33858	20629	5714	100066	48135	29399	78320.2	3637.25	23278.5	55971.5	8834.75	3641.75	33350.5	16839.5	4565	29954	2616.25	8085.75	8597	4048.5	2309353	2480315
HIV Vaccine Trial Network Protocol 105	682	G4Z05Z7J-06	158602357	G4Z05Z7J-06	2015-03-30	9	T2	DNA + Placebo for AIDSVAX B/E mo(0,1) & Placebo for DNA + AIDSVAX B/E mo(3,6)	M7	Month 6.5 (2 weeks after 4th vax)	11096.5	2721	27949.5	25219.8	2205.75	32997.2	2236.75	3850	11650	77601	4116	22261.5	99525.2	11620.2	62119.5	6521.75	23600.8	40082.5	11447	4478.5	138377	22567.2	3524.75	16544	2506.5	8039.75	9344.5	5407.25	3378	32446.8	8057.25	2296.75	8096.75	2146	4208.5	4675.5	3381.5	2074299	2.3e+06
HIV Vaccine Trial Network Protocol 105	576	C160V9L7-10	123600426	C160V9L7-10	2015-02-19	9	T3	DNA + Placebo for AIDSVAX B/E mo(0,1) & DNA + AIDSVAX B/E mo(3,6)	M7	Month 6.5 (2 weeks after 4th vax)	11130.8	3046	66251.5	35242.5	2373.5	23210	2300.75	4282.5	9433.75	30571.5	5572	72770.8	91491.2	7176.25	32705.8	3871.25	12327.2	35101.2	11898.5	3868.25	203514	16498.2	4190.75	23805.5	2770.75	11883.5	14432	5981	3524	62814	10571.8	2916	8104.5	2301	4423.5	4418.5	15955.5	2388923	2443594
HIV Vaccine Trial Network Protocol 105	378	F160VXX0-09	123600431	F160VXX0-09	2015-04-14	9	T3	DNA + Placebo for AIDSVAX B/E mo(0,1) & DNA + AIDSVAX B/E mo(3,6)	M7	Month 6.5 (2 weeks after 4th vax)	581052	3549	990812	767320	139469	1041528	64676.8	303084	375430	9245.25	4426.5	10172	17079.2	2778	39479.2	2444.75	7584.75	19899	15771.8	4189.5	43949.5	20550.8	3029.75	30233.2	2442.5	11065.5	18376.8	6812	3525.75	19111	9789	3199	10980.2	2141.5	4650.5	5094.5	3559.75	2176176	2.07229e+06
HIV Vaccine Trial Network Protocol 105	580	G160V1M5-10	123600467	G160V1M5-10	2015-01-22	9	T3	DNA + Placebo for AIDSVAX B/E mo(0,1) & DNA + AIDSVAX B/E mo(3,6)	M7	Month 6.5 (2 weeks after 4th vax)	8757.5	2810	4778	19426	2333.25	20463	2154.5	3290.5	8173	86191	4080	12989.5	101636	13600.8	104015	5256.75	29595.5	74864.5	9709.75	3964	150338	12297.5	2752.5	12893	2538	7972.5	7008	5661.25	3524	33235.5	7828.75	2304.25	6842	2063	4336.5	4279	3944.5	1.53231e+06	2237934
HIV Vaccine Trial Network Protocol 105	584	HB502R5R-09	125603277	HB502R5R-09	2015-01-21	9	T3	DNA + Placebo for AIDSVAX B/E mo(0,1) & DNA + AIDSVAX B/E mo(3,6)	M7	Month 6.5 (2 weeks after 4th vax)	458914	3196	1.25795e+06	364111	26393.8	651916	17650.2	157429	475420	35259.8	3987.25	58492	19405.8	3802.5	48791.2	2967	7952.5	28084.2	13126.8	4125.5	49920	15410.5	2879.25	23260.8	2523	7099	13316.8	4831	3557.25	22931	5364.5	2093	6269.75	2077.75	3485.25	4504.5	3569.25	2.59217e+06	1.81247e+06
HIV Vaccine Trial Network Protocol 105	696	AB502RRJ-04	125603281	AB502RRJ-04	2015-02-24	9	T3	DNA + Placebo for AIDSVAX B/E mo(0,1) & DNA + AIDSVAX B/E mo(3,6)	M7	Month 6.5 (2 weeks after 4th vax)	19175.8	2909	61204.5	27239.8	2386.75	35577	2402.5	4085.75	13425	112756	4342	9900.5	169628	12207	87991.5	8211.75	18355	39156.5	22198.5	25360	39352.2	32450.5	4447.5	33746.5	2991	16090.5	17706	6382	4373.5	13839	7648.75	2327.25	7523.5	2233.5	4246.5	4227.25	4334	2.46393e+06	2280212
HIV Vaccine Trial Network Protocol 105	679	DB502S2P-07	125603388	DB502S2P-07	2015-03-27	9	T3	DNA + Placebo for AIDSVAX B/E mo(0,1) & DNA + AIDSVAX B/E mo(3,6)	M7	Month 6.5 (2 weeks after 4th vax)	750444	3792	1.47804e+06	993723	197268	1.10636e+06	63854	368023	557644	46455	4065.25	6161.75	66688.5	4146	31591.5	2850	19202	37045.2	8491.5	7225.5	62078	11672.5	2742.5	14571	3020	8311.5	7781	5700	3459.75	22886	7623	2396.5	7577.5	2287.5	4392.75	4821.75	8154.75	2.55944e+06	2.32885e+06
HIV Vaccine Trial Network Protocol 105	573	KAZ03ZKM-07	126600105	KAZ03ZKM-07	2015-02-11	9	T3	DNA + Placebo for AIDSVAX B/E mo(0,1) & DNA + AIDSVAX B/E mo(3,6)	M7	Month 6.5 (2 weeks after 4th vax)	601933	3138.75	2.03508e+06	1.13539e+06	119385	1.02752e+06	36885.8	387607	767155	7225.5	3886.25	20275.2	8451	2449.25	10053.2	2177	4502.5	10176.5	9223.5	12350	27976.5	22934.5	3241.5	30702.8	3990.5	14295.8	12313.2	4870	3518.75	17789.8	10096.8	2700	11822.8	2247.75	5336.5	4974.5	3875.25	2.43969e+06	2.45138e+06
HIV Vaccine Trial Network Protocol 105	702	FAZ03ZZ5-10	126600112	FAZ03ZZ5-10	2015-03-04	9	T3	DNA + Placebo for AIDSVAX B/E mo(0,1) & DNA + AIDSVAX B/E mo(3,6)	M7	Month 6.5 (2 weeks after 4th vax)	234586	3127.75	412116	202991	22622.8	346603	8973	82391.2	218443	81601.2	5969.5	18803	77926.2	17073.2	59407	8774.25	22031	40791.5	4345	3219.5	12386.5	6334.75	2331.5	4484	2046.25	3632.5	3328.5	6247.75	3203	20471	7824.75	2886.25	8019.5	2070	4591	4948.25	3644.5	2485375	2.4286e+06
HIV Vaccine Trial Network Protocol 105	692	B090S46S-08	127602856	B090S46S-08	2015-03-13	9	T3	DNA + Placebo for AIDSVAX B/E mo(0,1) & DNA + AIDSVAX B/E mo(3,6)	M7	Month 6.5 (2 weeks after 4th vax)	60693.5	3739.5	568169	239923	14314	280780	7297	67539.5	111676	11628.2	3999.75	45814.8	12498.5	2996.75	20439	4433.25	8969	14326.5	5757	4681	31227	17070.2	2377.75	28876.2	2447.25	11922.2	11037.2	3147	3414.75	9577.5	4819	2267	5028.5	2025.25	3247	2927	3639	1.87824e+06	1.23327e+06
HIV Vaccine Trial Network Protocol 105	675	G090S6R4-10	127602912	G090S6R4-10	2015-04-07	9	T3	DNA + Placebo for AIDSVAX B/E mo(0,1) & DNA + AIDSVAX B/E mo(3,6)	M7	Month 6.5 (2 weeks after 4th vax)	919567	4212.75	310960	568661	168185	1041854	89142.5	260332	691544	28472.2	4123.5	4295.75	11238	5052	59311.8	3173	6156	92764.2	14202.2	6966.5	245853	13299.8	5753.25	17653.2	3388.25	9177	13713.2	6970.5	3501.25	71208.8	6322.25	3190.25	8597	2535.5	4108	5805.5	4045	1974827	2198596
HIV Vaccine Trial Network Protocol 105	377	B090S9R8-06	127602939	B090S9R8-06	2015-05-19	9	T3	DNA + Placebo for AIDSVAX B/E mo(0,1) & DNA + AIDSVAX B/E mo(3,6)	M7	Month 6.5 (2 weeks after 4th vax)	3824.75	3019.5	50300.2	5992.5	2488	12592.8	2219.25	2928	4020.25	6865.25	3866.75	310951	16275.5	2550.25	32597	2213.5	6661.5	13976.5	20170.8	3865	109142	36186	2931.25	47241.8	2357.5	21054.2	27243.5	5077.5	3479.5	30227.5	7746.75	2293.5	8484.5	2198.5	3815.5	4798.5	4084.75	2194015	1654288
HIV Vaccine Trial Network Protocol 105	673	H090S7JF-09	127603019	H090S7JF-09	2015-04-16	9	T3	DNA + Placebo for AIDSVAX B/E mo(0,1) & DNA + AIDSVAX B/E mo(3,6)	M7	Month 6.5 (2 weeks after 4th vax)	529141	3079.5	699554	546656	15521	394185	12892.2	172881	264709	105930	5121.5	41009.8	157106	8391.75	99893.2	4220	40299.5	60226.5	11641	4295	62609.2	14720.5	2734.75	17938	2465.5	11311.8	10849.5	6234	3338.25	22404.8	8271.25	2108.5	7090.75	2115.75	4014.75	4401	3619.25	2.26073e+06	2.38141e+06
HIV Vaccine Trial Network Protocol 105	694	B57069R7-10	133601265	B57069R7-10	2015-03-09	9	T3	DNA + Placebo for AIDSVAX B/E mo(0,1) & DNA + AIDSVAX B/E mo(3,6)	M7	Month 6.5 (2 weeks after 4th vax)	827910	3455	1156078	1216892	180816	1.31815e+06	80365.5	427884	670110	19634	3695	4802.5	38580.5	7730	31032	4453.5	11651	10757.5	17575.5	3705	162301	28495.5	10535.8	28615.2	3099	15384.5	21230.5	12704.8	3233	58109.2	23366	4630	24418.8	2105.75	7441	8812.25	4105.5	2332933	2.44524e+06
HIV Vaccine Trial Network Protocol 105	669	E5706C4B-03	133601338	E5706C4B-03	2015-04-15	9	T3	DNA + Placebo for AIDSVAX B/E mo(0,1) & DNA + AIDSVAX B/E mo(3,6)	M7	Month 6.5 (2 weeks after 4th vax)	3590.25	2968.25	5407	13538.5	2258.75	5413	2323.5	2823.25	3127.75	52781	3876	4259	122652	7538.5	53905.2	2751.5	25812.5	32977.8	7815.5	3616.5	288265	12547	2244.25	15075.5	2750	15567.5	10929.5	5057.25	3299.75	96661.8	9928	2449	6659.25	1996	4595.25	3686	3651.25	2.13398e+06	2510318
HIV Vaccine Trial Network Protocol 105	370	G4Z067YQ-09	158601735	G4Z067YQ-09	2015-06-19	9	T3	DNA + Placebo for AIDSVAX B/E mo(0,1) & DNA + AIDSVAX B/E mo(3,6)	M7	Month 6.5 (2 weeks after 4th vax)	513445	3777.5	1005356	737834	61382	810343	22929.2	180233	375798	39662.2	3966	24010.8	86826	11962.5	94316.5	5112	20198.5	33409.8	11627.8	3820.25	121157	16497.8	4021.5	20007.2	2527	9508.75	13585	7138	3450.5	37071.2	10337.5	2534	9711	2029.25	4279	6657.5	3924.25	2.4567e+06	2.42823e+06
HIV Vaccine Trial Network Protocol 105	687	A160VN2H-12	123600657	A160VN2H-12	2015-03-24	9	T4	DNA + AIDSVAX B/E mo(0,1,3,6)	M7	Month 6.5 (2 weeks after 4th vax)	228410	3592.5	1.38847e+06	502110	29574.5	449118	12719.2	160899	147134	29806	4687.5	7207	66616	8287.5	85572.5	4922.5	20804.5	42098.8	9351.75	4613.25	32979.2	17508	3398	18421.2	2288.25	10794.5	10010.2	5266	3347.25	21596	9892.75	2432	7627.25	2092.25	4762.5	4298.75	3649.75	2380909	2.44067e+06
HIV Vaccine Trial Network Protocol 105	684	A160VTM6-04	123600690	A160VTM6-04	2015-04-02	9	T4	DNA + AIDSVAX B/E mo(0,1,3,6)	M7	Month 6.5 (2 weeks after 4th vax)	380816	3485	1638493	722345	37137.5	649230	22023.2	279761	273650	8756	3717.5	32976	32107	7565	27623.5	3927.25	12447.5	10125.8	14029.2	3846.75	68828.2	34823.5	5364	24616.5	2630	31257.2	21989.8	5472.5	3340.5	24151.5	10412	2684.25	7887.5	2280.75	6169.25	4865.5	3860.5	2.36535e+06	2.34731e+06
HIV Vaccine Trial Network Protocol 105	594	AB502RB3-08	125603225	AB502RB3-08	2015-01-26	9	T4	DNA + AIDSVAX B/E mo(0,1,3,6)	M7	Month 6.5 (2 weeks after 4th vax)	464683	3077	1540911	826096	66480.5	710755	27880.8	250641	389986	27252	4109.75	15314	79032.2	17739.2	58693.8	14285	34219.8	33343	13066.5	4043	126712	17016.5	5898.5	14046	2695.75	13053	13405.5	5437.75	3203	40530.5	10946.8	3102	10673	2206	4756.75	4613.5	3975.5	2.36535e+06	2.45134e+06
HIV Vaccine Trial Network Protocol 105	570	KB502RJY-06	125603258	KB502RJY-06	2015-02-03	9	T4	DNA + AIDSVAX B/E mo(0,1,3,6)	M7	Month 6.5 (2 weeks after 4th vax)	185269	3315.25	994720	706310	32028	390249	13320.5	153908	127552	12481	4551.5	51017.5	46813.5	3665	17232.2	3115.25	10974.5	19765.2	6501.5	4056.5	146420	60144.5	3001.25	55554	2636.5	21722	6752.25	4725.5	3570.5	74403.8	24029.2	2462	11420	2271.25	5201	3879.5	3863.5	2.34889e+06	2325114
HIV Vaccine Trial Network Protocol 105	568	KB502RF0-08	125603323	KB502RF0-08	2015-01-29	9	T4	DNA + AIDSVAX B/E mo(0,1,3,6)	M7	Month 6.5 (2 weeks after 4th vax)	137872	2952	529980	68145.5	6179	199893	4396.5	31382.2	44838.5	26716.5	4063.75	230741	13818	3069.75	21935.5	2200	5287.75	13300.2	5682.5	3638	59013.8	9935.5	2679	21221	2763	7274	4836.75	4011	3435.5	18941.8	4764.5	2321.5	6290.5	2234	3516.5	3203.5	3647.5	2.22337e+06	882190
HIV Vaccine Trial Network Protocol 105	681	EB502S4Z-09	125603364	EB502S4Z-09	2015-04-01	9	T4	DNA + AIDSVAX B/E mo(0,1,3,6)	M7	Month 6.5 (2 weeks after 4th vax)	290920	3322	1749135	737712	58638.8	621136	18960.2	217325	312088	16267.5	4223.5	93947.2	23985.5	3819.5	90269.8	4287	8200	18780.5	6715	5936	36614.8	11742	3007.5	13333	2231	7421.5	14547.5	4478	3428.75	22647.5	7768.5	2533.5	7427.5	2151	4185.25	4548.75	3713.25	2.63802e+06	2328093
HIV Vaccine Trial Network Protocol 105	582	CAZ03YWC-15	126600151	CAZ03YWC-15	2015-01-21	9	T4	DNA + AIDSVAX B/E mo(0,1,3,6)	M7	Month 6.5 (2 weeks after 4th vax)	104790	4752.75	783086	166038	12759.8	200328	4884.5	59323.8	197000	4629	4047.75	13124.8	6353.25	2406	6570.75	2177.75	3683	5095	7920	4751.5	135031	26278.2	3154.75	16540	2570.25	13977.8	9695	4081.75	3298.5	48426	7605.5	2414.5	5916	2187.5	4216.5	3609.5	3564.75	2.32412e+06	1.91769e+06
HIV Vaccine Trial Network Protocol 105	678	GAZ04089-04	126600245	GAZ04089-04	2015-03-24	9	T4	DNA + AIDSVAX B/E mo(0,1,3,6)	M7	Month 6.5 (2 weeks after 4th vax)	3952	3107.25	21650.5	5507.5	2237.5	7994.5	2221.5	2980.75	2849.25	7835	3980.5	3698.25	10346.2	2182.25	14354.8	2280.25	5928.25	9090.5	8495.25	6946.75	37152	28164.2	2941.5	18020.2	4333	10159	8075	4666.25	3634	12773	6601.75	2500.25	6052.5	2451	3476.5	3605.25	3360.25	2.01935e+06	1620024
HIV Vaccine Trial Network Protocol 105	676	E090S6QG-07	127602891	E090S6QG-07	2015-04-07	9	T4	DNA + AIDSVAX B/E mo(0,1,3,6)	M7	Month 6.5 (2 weeks after 4th vax)	5162.25	2956.5	35936.8	21010.8	2252.5	26516.8	2076.25	4161.75	7340.25	8479	4198.5	4373.5	18669.8	3056.25	10311.8	2525.25	5523.5	11086	19558.5	6653.5	29995.5	20249	4458	34041	6061	13035.2	14266	5420.5	3694.25	16511	9284	2705.25	10768.8	2369.75	4417	4766.5	3903.75	2.23093e+06	2371574
HIV Vaccine Trial Network Protocol 105	689	B57069WZ-05	133601313	B57069WZ-05	2015-03-11	9	T4	DNA + AIDSVAX B/E mo(0,1,3,6)	M7	Month 6.5 (2 weeks after 4th vax)	429308	5502.5	1424510	737002	57398	723515	16655.8	271400	349144	15283	4421.5	28483	21819.2	3203.25	19590.5	2354.5	8237.5	17175.8	9113.5	5156.25	92655.5	18219	3416	20693	2838.5	11898.2	8505.5	5212	3498.25	29855.8	8274.25	2564.75	7965.25	2331.5	4419.25	3909.25	4537.5	2.41027e+06	2.37855e+06
HIV Vaccine Trial Network Protocol 105	660	C5706CZK-10	133601400	C5706CZK-10	2015-05-07	9	T4	DNA + AIDSVAX B/E mo(0,1,3,6)	M7	Month 6.5 (2 weeks after 4th vax)	567332	10394	685196	1.07915e+06	145044	1003416	75224.8	362000	399799	9660.25	4309.75	4816.25	14875.2	3500	19682	2978.25	7037.75	8514.25	7907.5	4391.25	77721.2	12766.5	4161.5	16809	2565	9405.75	8306.75	5783	3545.75	21669	11493.2	3051.5	11346.2	2437.25	5243.25	4714.5	3558.5	2.14942e+06	2378547
HIV Vaccine Trial Network Protocol 105	700	F4Z05VGM-11	158602246	F4Z05VGM-11	2015-02-27	9	T4	DNA + AIDSVAX B/E mo(0,1,3,6)	M7	Month 6.5 (2 weeks after 4th vax)	457347	3258.5	264138	932207	113060	856280	54627	243505	311810	14237	5545.75	5149.25	22120.5	4376	24145	3357.5	10173	11430.5	13328.5	4178.75	47791	25629.5	5193.75	30534.8	3095.5	14286.2	12777.2	6588.5	3198.5	9350	12379.5	3181.75	14820	2226	5733	5285.25	4115	1.70378e+06	2.32311e+06
HIV Vaccine Trial Network Protocol 105	699	J4Z05VDS-06	158602287	J4Z05VDS-06	2015-02-26	9	T4	DNA + AIDSVAX B/E mo(0,1,3,6)	M7	Month 6.5 (2 weeks after 4th vax)	448940	3253.25	1.43451e+06	818994	113999	901756	45312.8	326697	357040	14426	4153.5	62376.8	38561.5	5775	29935	3906	10828	18072.8	9625.5	3777	29374.8	15604	5740.5	18207.5	2492.75	10064	8102	5178.25	3396	16750	8622.5	2968.5	8493.5	2185	4596	3908.25	3799	2.27579e+06	2.33698e+06
HIV Vaccine Trial Network Protocol 105	677	C4Z05Y8B-11	158602318	C4Z05Y8B-11	2015-03-20	9	T4	DNA + AIDSVAX B/E mo(0,1,3,6)	M7	Month 6.5 (2 weeks after 4th vax)	378039	58120.5	1066279	665186	64401	780467	83906.8	271892	183464	17045.2	3890.5	7406.25	23825	4465.5	36968	3158	10292.2	19241.5	7661.5	4199	41263.5	11326.8	3417.5	10544.8	2654.5	7873.75	5221.5	5505.75	3518.5	23721.8	11421	3639	9293	2389.5	4847	3939.25	190568	2.31353e+06	2.43097e+06
HIV Vaccine Trial Network Protocol 105	693	C4Z05WKD-09	158602376	C4Z05WKD-09	2015-03-10	9	T4	DNA + AIDSVAX B/E mo(0,1,3,6)	M7	Month 6.5 (2 weeks after 4th vax)	852008	4020.25	1.57684e+06	1251838	178096	1.29024e+06	108007	524900	590995	4990	3813.75	5222.5	6067.5	2263.25	6089.5	2161.5	3691.25	4308.5	8396.5	4058.25	48284.5	13826	3958	13542.8	2384	8327.25	5828.5	5328	3376	18527	9723.25	2775.25	10136	2296.5	4761.5	3889.5	4132.25	2503454	2554674
HIV Vaccine Trial Network Protocol 205	499	GB400Z8N-06	121420501	GB400Z8N-06	2011-06-07	9	T3	DNA mo(0,2) + MVA mo(4,6)	M7	Month 6.5 (2 weeks after 4th vax)	392486	550226	1946020	15230.5	2896.25	16846	430344	4607	46815.8	54666.8	153160	7153	3915.75	2301.25	3567.75	35362.2	3405.5	16035.2	11218.8	27956	96557.2	15299.2	4127.5	26429.5	9035	16532	6713.75	4309	6230	31954.2	4735.75	2804.75	5188.5	3222.5	4030.25	2667	1.87316e+06	2454051	6292
HIV Vaccine Trial Network Protocol 205	289	CB40158F-06	121425062	CB40158F-06	2011-11-02	9	T3	DNA mo(0,2) + MVA mo(4,6)	M7	Month 6.5 (2 weeks after 4th vax)	203936	147344	1.06181e+06	7257	2532	6211	198704	3792.25	10727.8	30261.5	115486	6992	3523.5	2252	3620	24290.5	3486.5	7663.75	5416.5	6688.5	221067	24726.2	3444.5	38213	3111.75	22534.5	4618	7820	11714.2	69452.5	6079.75	2807.25	7451.75	4640.75	5210.5	2911	1.17136e+06	1.71421e+06	2.38516e+06
HIV Vaccine Trial Network Protocol 205	312	DB4016M2-05	121425085	DB4016M2-05	2011-12-12	9	T3	DNA mo(0,2) + MVA mo(4,6)	M7	Month 6.5 (2 weeks after 4th vax)	3523.5	2837	3616.5	3549.5	2299.5	2993	2134.25	2968.75	2394	8753.5	14983.5	3963.5	18364	2540	2924	4203.75	3118.75	3106.25	7548	13407.2	35834.2	5020.75	3000.25	5759.75	3051.25	4789.5	3512	4368.5	6722.5	21192	3869.25	2519.5	3399.25	3003	3478.75	2966.25	404036	592114	1.87056e+06
HIV Vaccine Trial Network Protocol 205	75	FB501B3N-08	125420391	FB501B3N-08	2011-07-13	9	T3	DNA mo(0,2) + MVA mo(4,6)	M7	Month 6.5 (2 weeks after 4th vax)	163224	177515	583378	7603	2387	18109	160854	5223.5	2978.75	17523.2	30119	20310.2	3582.5	2136	3904	21379.8	2958.75	3651	5730.5	9349	75886	4015.75	2400	7672.75	2688.5	3302	3106.5	16963.5	25385.8	62490.8	3659.75	2253.5	5404.25	8149.5	3023	2634.75	1.45595e+06	2234551	2.50559e+06
HIV Vaccine Trial Network Protocol 205	271	CB501DWT-05	125420424	CB501DWT-05	2011-08-31	9	T3	DNA mo(0,2) + MVA mo(4,6)	M7	Month 6.5 (2 weeks after 4th vax)	5307	4131.5	51949	3416.5	2188	2961.75	4330.5	2962.75	2564.75	86748.2	74973.8	8437	8607.5	2277.5	5607.5	53610.8	3962.25	5870.5	6211.5	7684.5	152913	19696	2577	12894	2621	7836.5	4655.5	8165.25	13812	52303.5	3844.5	2420	4099	5163	3230	2853.25	1.4347e+06	1.384e+06	2.38554e+06
HIV Vaccine Trial Network Protocol 205	282	BAZ01XN1-05	126420740	BAZ01XN1-05	2011-09-12	9	T3	DNA mo(0,2) + MVA mo(4,6)	M7	Month 6.5 (2 weeks after 4th vax)	3369.75	3035	71171	3801.5	2041	1606	1035.75	2891.75	1253.75	8805	10003.5	628384	3285.25	2243	3306.25	4688	2923.5	3794	3815	4329.75	43092.8	3617.25	2339.75	3320	2187.5	3422.25	2888.5	3663.5	3574.5	36326.5	3527.75	2313	3100.75	2312	3012.75	2731	105850	15549.8	2530008
HIV Vaccine Trial Network Protocol 205	307	CAZ027ZB-03	126421112	CAZ027ZB-03	2012-01-11	9	T3	DNA mo(0,2) + MVA mo(4,6)	M7	Month 6.5 (2 weeks after 4th vax)	127827	71470.2	1412727	7749.25	2280	27795	46615.5	6062.75	5076.5	7017.75	11617	34513	3232	2130	2934.5	6153	2853.5	4854.25	5034.5	6629.5	111875	10609.8	3494.5	25119	2880.25	7714.25	7205.5	4011.5	3980.5	47843.2	4099	2670	5267	2497.25	3501.5	3002.5	427404	200836	2.57181e+06
HIV Vaccine Trial Network Protocol 205	296	J090LCJM-03	127420259	J090LCJM-03	2011-09-29	9	T3	DNA mo(0,2) + MVA mo(4,6)	M7	Month 6.5 (2 weeks after 4th vax)	90594	174578	1.09497e+06	6931.25	2485.25	14753	46671	6713	3359.25	7846	6257.25	41678	3199	2298	2671	4761.25	2709.75	2627.25	6716.75	5212.25	448689	4115	2355	6373	2379.75	7167.75	3305.25	4086	5580.5	160910	3598.5	2287.5	3139.5	2286.75	3074	2781.75	400989	1.04656e+06	2.35201e+06
HIV Vaccine Trial Network Protocol 205	300	J090LL5G-06	127420293	J090LL5G-06	2011-11-15	9	T3	DNA mo(0,2) + MVA mo(4,6)	M7	Month 6.5 (2 weeks after 4th vax)	59623	25775.8	348300	4052.75	2488.5	4835.25	7706.75	3744.75	3564	7042	8513.5	6365	3596.75	2192.5	3022.75	3325	2979.75	5185.5	6803	5497.5	26910	5409.25	2443.75	7195.75	2288.25	6649.5	3211.75	4025.75	3906.25	19652.5	3755	2382	3552.75	2284.5	3999	2740.5	175536	13587	1.73934e+06
HIV Vaccine Trial Network Protocol 205	299	JB00180S-04	128420430	JB00180S-04	2011-11-11	9	T3	DNA mo(0,2) + MVA mo(4,6)	M7	Month 6.5 (2 weeks after 4th vax)	150291	178731	793227	4132.5	2480.5	4793.25	109513	3813	4250	61052.8	130059	8386.5	3189.75	2257.25	2832.75	94234.8	2694	3195.25	3823.5	5321.75	74027	6404	2599.75	5132	2415	7234.5	3660	7482.5	10696	55892	3792.5	2390	3334	6131.75	3190.25	2788.5	1431717	1.91231e+06	2592901
HIV Vaccine Trial Network Protocol 205	306	BB0018NB-06	128420523	BB0018NB-06	2011-11-30	9	T3	DNA mo(0,2) + MVA mo(4,6)	M7	Month 6.5 (2 weeks after 4th vax)	4199.25	2996.5	68047.5	3368.5	2366	2984	2493	2827.75	2420	108956	60996	141332	4226.5	2451.5	4826.25	57449	4385.5	8111.75	5782.25	13591.5	75462.5	33890	2575.75	61302.5	2672.75	41084	3755.75	8319.75	8359.25	45292	7200.75	2264.5	14111.5	4599	6439	3190.75	1.3727e+06	1.43162e+06	2567764
HIV Vaccine Trial Network Protocol 205	305	JB0018NT-06	128420564	JB0018NT-06	2011-11-30	9	T3	DNA mo(0,2) + MVA mo(4,6)	M7	Month 6.5 (2 weeks after 4th vax)	3920.75	3251	80542.2	3658.25	2463	3297.75	2546.75	3116.5	2781.25	6874.5	7052.75	87444.5	3654.25	2336.75	2912	2963.25	2870	4233.75	3445.5	3907.75	3781	3515.5	2170.25	2814	2058.25	2891	2679.25	4099.75	3644	25709	3539.5	2282.25	3036.75	2555.5	3004	2737.75	583420	163034	2.2624e+06
HIV Vaccine Trial Network Protocol 205	291	A57043WN-03	132420129	A57043WN-03	2011-10-14	9	T3	DNA mo(0,2) + MVA mo(4,6)	M7	Month 6.5 (2 weeks after 4th vax)	3676	5886.75	35427.2	3504.75	2164.5	3148.25	2179.75	2958	2502	55871.5	69642	5067.25	3190.5	2837	9441.5	24289.2	4785.5	9062.5	4543.75	5696.5	46313.5	5139.75	2546.5	6492.25	2508.5	4149.25	2944	5381.5	8260.75	27443.5	3724.5	2411.5	3914	3131	3186.75	2839.75	983260	1666847	2.35505e+06
HIV Vaccine Trial Network Protocol 205	274	DCW02687-05	167420260	DCW02687-05	2011-08-23	9	T3	DNA mo(0,2) + MVA mo(4,6)	M7	Month 6.5 (2 weeks after 4th vax)	3373	3004.25	71732.5	3423	2315	2963.25	2236.25	2790.5	2548	45065.5	33746.5	23133.5	5229.75	2393.5	9183	29367.2	4799.75	3763	8012.75	5948	224598	12934.5	3461.25	23917.2	3190.75	27836.8	3316.75	5222.5	8798	73949.5	4347	2563	6530	3536.5	4326.75	3673.5	754406	1.04873e+06	2.49431e+06
HIV Vaccine Trial Network Protocol 205	292	FCW02CZ8-07	167420530	FCW02CZ8-07	2011-10-13	9	T3	DNA mo(0,2) + MVA mo(4,6)	M7	Month 6.5 (2 weeks after 4th vax)	4068	5187.5	40960	3542.5	2222	2973.75	2808	2997.75	2449.25	71371.5	77526.8	12908	3594.5	2529.5	4120.75	53272.8	3753	5588.25	4534	9949	49944	4407	2259	3985.5	2339	4044.5	3267.5	6105	6444	24452	3664.5	2343	3182	3129.5	3170.75	2726	1.19665e+06	1.43064e+06	2.34759e+06
HIV Vaccine Trial Network Protocol 205	503	FB400Z54-02	121420527	FB400Z54-02	2011-06-06	9	T4	MVA mo(0,2,6) + Placebo mo(4)	M7	Month 6.5 (2 weeks after 4th vax)	520257	529883	1959083	27339.8	8549.5	115068	419350	30364.5	76966.5	145882	51172	39150.5	4409.5	2080.75	4482	47921.8	3150.75	4202.25	21141	19480.8	164157	5134.5	2641	7380	9947	5515	3166.25	5864	5826.5	62076.2	3517	2205.5	3408	3017.25	3069.5	2768.5	1735099	2.63723e+06	74523.5
HIV Vaccine Trial Network Protocol 205	298	JB40159M-07	121425073	JB40159M-07	2011-11-02	9	T4	MVA mo(0,2,6) + Placebo mo(4)	M7	Month 6.5 (2 weeks after 4th vax)	282153	259721	845392	4707.25	2414	15239	202764	6147.5	5698.25	54132.2	97725.5	7366.5	6728.25	2744.75	7195.5	19572.8	3635.5	3443.5	6620.25	11940.8	109565	6651.25	3255.5	8028.75	3603.5	13209.2	29714.5	19998	24760.2	57762.2	4323.25	2840.5	5137.5	11528.5	5419.75	7214.5	1772901	2061302	2.30094e+06
HIV Vaccine Trial Network Protocol 205	308	EB4017K9-06	121425126	EB4017K9-06	2012-01-18	9	T4	MVA mo(0,2,6) + Placebo mo(4)	M7	Month 6.5 (2 weeks after 4th vax)	716309	151480	1015693	7391	2769	216672	130861	11092	29303.8	25560.5	19085.5	20179	4272	2467	5550.5	13160.2	3209.75	5422	5100.5	9127.75	358145	6777.5	2810.5	9514.75	2562.5	7555	4640	8721	5605.75	121430	3870.5	2396	5414.25	2814.25	3395	3013	1.81959e+06	533266	2223843
HIV Vaccine Trial Network Protocol 205	293	F160L1PY-06	123420475	F160L1PY-06	2011-10-17	9	T4	MVA mo(0,2,6) + Placebo mo(4)	M7	Month 6.5 (2 weeks after 4th vax)	203798	59284.8	964020	3657.75	2811.5	3634	74383	3115.5	2658.5	3526.5	4427	13798	3304.25	2218.75	3177	2114	2916.75	2625	4074.5	5053.75	15272.5	3957.25	2226	3215	2293.5	3349.75	4328	5300	3908	26427.8	3611	2184.5	3084.25	2725	3017	2691.25	765998	76544	2329974
HIV Vaccine Trial Network Protocol 205	272	D160KS26-06	123420589	D160KS26-06	2011-08-24	9	T4	MVA mo(0,2,6) + Placebo mo(4)	M7	Month 6.5 (2 weeks after 4th vax)	3768	3037.5	70149	3496.75	2177.5	2897	2235.75	2962.5	2439.5	48888.2	27197	29390.5	6606.25	2221.25	10302	31643.2	10841.5	14644.5	6769.5	21873	186150	4514.25	2426	4100	2438	6655	3608.5	7016	35436	112468	3858	2350	3558	3021.5	3537.5	3238	848816	357943	2.65213e+06
HIV Vaccine Trial Network Protocol 205	488	AB5018G4-03	125420328	AB5018G4-03	2011-05-19	9	T4	MVA mo(0,2,6) + Placebo mo(4)	M7	Month 6.5 (2 weeks after 4th vax)	4524.75	5154	73804.2	3670.75	2141.5	3014.25	2845.5	2774.75	2622.75	20173.5	45458	10596	4621.25	2146	2978.75	14047.5	3089.25	3695.25	10850	12975.8	145344	13481.5	2664.5	16413.5	7230.5	8681.5	3181	5690.25	7841.25	43941.5	3797.5	2070	4437	3665.75	3430.5	2721.25	1.64469e+06	2.57189e+06	9290.5
HIV Vaccine Trial Network Protocol 205	79	CB501B9Q-04	125420334	CB501B9Q-04	2011-07-20	9	T4	MVA mo(0,2,6) + Placebo mo(4)	M7	Month 6.5 (2 weeks after 4th vax)	4056	5119.5	35918.5	3652.5	2269.5	3261	2577.5	2976.5	2466.5	96029	23968.2	867582	82023	4588.5	110852	83822	34382.2	15047	4417.25	6607.75	303676	8729	2559.75	7804.25	2664.75	3668.75	3495.25	16509.8	20448.5	127390	14719.5	2413	14806.5	14594.8	6046.25	4467.75	1.09411e+06	1.77217e+06	2.30456e+06
HIV Vaccine Trial Network Protocol 205	281	FAZ01XZ4-06	126420565	FAZ01XZ4-06	2011-09-13	9	T4	MVA mo(0,2,6) + Placebo mo(4)	M7	Month 6.5 (2 weeks after 4th vax)	5171.25	9733	33333.2	3514	2239.5	2940.5	2932.25	3068.5	2641.5	8390	10450	5788.75	3366.25	2023.5	3088.75	8486.5	3296	3404.5	8044	6131.75	34261.5	5222.5	2560.25	5536	2408.5	9752.5	3128.25	7643.25	11163	29468	3824.5	2387.25	3356.5	4776.5	3284.25	2872.5	1.24012e+06	1.96647e+06	2.46118e+06
HIV Vaccine Trial Network Protocol 205	302	KAZ023RN-05	126420781	KAZ023RN-05	2011-11-17	9	T4	MVA mo(0,2,6) + Placebo mo(4)	M7	Month 6.5 (2 weeks after 4th vax)	25104.5	15354.8	104347	4104.75	2480	3582.5	4465	3540	2991.75	122408	183530	514073	3398.75	3227.5	2875.5	109344	4409.5	2715.5	5059.25	5716.25	150818	4751.25	2524	6779.75	2342	5238.5	3223	15779	16720.2	52308.5	3670.25	2429.5	6083.75	7139.25	3259.5	3632	2.03451e+06	2.20339e+06	2.39185e+06
HIV Vaccine Trial Network Protocol 205	87	K090L382-02	127420129	K090L382-02	2011-08-10	9	T4	MVA mo(0,2,6) + Placebo mo(4)	M7	Month 6.5 (2 weeks after 4th vax)	201567	304328	192957	5113.25	2692	74988	142897	3472.75	5436.5	70382.2	55431.8	4584	16719.5	3414.25	23048.2	39758.5	19192.8	23625.8	6166.5	6124.75	42776	21662.5	2323	47492.2	2487.5	21112.8	3342	13353.8	25320.2	30322.5	4151.5	2208.75	7602.75	8713	3673	2979.75	1.12811e+06	1.87758e+06	1818604
HIV Vaccine Trial Network Protocol 205	86	E090L2X6-03	127420157	E090L2X6-03	2011-08-05	9	T4	MVA mo(0,2,6) + Placebo mo(4)	M7	Month 6.5 (2 weeks after 4th vax)	619338	1309314	558618	3943.25	2493.25	20553.5	464898	3281	3967.5	70384.8	43191	7064.75	3464.75	2639	2451	32109.5	3133.5	2746.5	6247	13468	53774.5	12280	10603	18367	3555.25	25143.5	3732	26033.2	45146.5	53041.2	4512.5	9648.25	5143.5	14533.5	3942.25	2974.75	1747012	2.43569e+06	2116626
HIV Vaccine Trial Network Protocol 205	304	G570455W-05	132420182	G570455W-05	2011-10-31	9	T4	MVA mo(0,2,6) + Placebo mo(4)	M7	Month 6.5 (2 weeks after 4th vax)	20091.8	45697.5	631600	3876.5	2339	5480.25	10168	3777.5	10969	12233.2	31373.5	17682.5	3295.5	2212	3070.75	14488	3057.75	3229.75	5628.5	6795.5	197434	9116	3053.5	10359	2924.25	19090	5586.75	5066.5	9241.75	49126.2	6294	2534.75	8423.5	3996.75	6404.75	2973.5	1.14287e+06	2.10254e+06	2.17057e+06
HIV Vaccine Trial Network Protocol 205	313	F57046WM-07	132420215	F57046WM-07	2011-11-28	9	T4	MVA mo(0,2,6) + Placebo mo(4)	M7	Month 6.5 (2 weeks after 4th vax)	198426	413740	534926	3801.25	2502	4687	208790	4419	4250	14311	9371.75	11251	3469.25	2249.5	2981	4643.75	3056.25	2858.75	12934.8	21097	195836	5447.25	2577	6351	5482	5323.5	3634	6920	23663.2	104491	3603.5	2302.75	3644.5	5114.5	3160.25	3010.5	742385	1.7485e+06	2.22075e+06
HIV Vaccine Trial Network Protocol 205	290	FCW02F03-04	167420451	FCW02F03-04	2011-10-21	9	T4	MVA mo(0,2,6) + Placebo mo(4)	M7	Month 6.5 (2 weeks after 4th vax)	251074	510622	700266	11436	2521.5	87802.2	192364	15311	18981	55427.8	67073	4835.5	4734	2472.75	4168	12662.2	7009.75	3744.25	6063.5	6844.5	33102.5	7530.75	2671.5	12287.5	3231	10769.8	4725	6705.25	13021	25582.8	4034.75	2341.5	5663.5	3112.25	3969	3046.5	907502	1775134	2.03556e+06
HIV Vaccine Trial Network Protocol 205	294	DCW02CTJ-03	167420555	DCW02CTJ-03	2011-10-13	9	T4	MVA mo(0,2,6) + Placebo mo(4)	M7	Month 6.5 (2 weeks after 4th vax)	85968.2	307296	540624	34471.5	2569	59441	92817	37610.2	3502.5	14082.5	16427	4979.75	3391.5	2523.5	4586.25	6476.25	2885.5	3183.75	4412.25	9166.25	88976.5	5625	2935	5663	3245.5	7673.5	3560.5	5269.25	9870.5	24734	3751.5	2407.5	3514.5	6734.75	3325.5	2726.75	997121	1886497	2.26203e+06
HIV Vaccine Trial Network Protocol 077	653	EB500HVG-01	125410048	EB500HVG-01	2009-10-07	11	T1	rAd35 mo(0) + rAd5 mo(6) for Ad5 nAb titers less than 1:18	M7	Month 7 (4 weeks after 2nd vax)	67631.8	41534.2	28313	30400.2	80995.5	31013.2	18860.8	8289.25	2782	160737	66313.5	4860.75	28262.2	106018	15222.2	49736.5	10742.5	6723.5	15477.2	11196.2	62083.5	10942.5	15642.5	13468	7583	9177.25	3487	11149.5	6691	13248.2	8549.5	11758.8	9834	4245	4136.25	2713.25	2.45462e+06	2.05278e+06	2344334
HIV Vaccine Trial Network Protocol 077	8	CB500LCJ-02	125410097	CB500LCJ-02	2009-12-28	11	T1	rAd35 mo(0) + rAd5 mo(6) for Ad5 nAb titers less than 1:18	M7	Month 7 (4 weeks after 2nd vax)	1228021	849549	686320	443492	863928	457286	436510	330464	46953	38277.5	139990	3987	57890	49932.5	55630.5	6833.5	22266.5	19864.5	13195.8	5926.75	56796.2	6829	6004.25	11624.8	2997.25	8572.5	3049.5	30270	27349	39817	24056.5	36198	25233.8	15237	19345.8	7334.25	2685607	2.44954e+06	2.21369e+06
HIV Vaccine Trial Network Protocol 077	18	HB500LR4-01	125410103	HB500LR4-01	2010-01-13	11	T1	rAd35 mo(0) + rAd5 mo(6) for Ad5 nAb titers less than 1:18	M7	Month 7 (4 weeks after 2nd vax)	843736	372185	596247	117965	457321	125194	358304	26554.8	10931	71814.5	53365	5701	10071	42147	6377.5	27938.5	15799	5841.5	7464.5	11598	59154	4925	3583.5	7652.5	5774.5	6078.25	3031	18503.2	18246	32937.5	6314.5	17859.2	5825.75	8240	3621.25	2776.25	1832516	1776241	2.22219e+06
HIV Vaccine Trial Network Protocol 077	357	B090HH6G-01	127410034	B090HH6G-01	2009-11-19	11	T1	rAd35 mo(0) + rAd5 mo(6) for Ad5 nAb titers less than 1:18	M7	Month 7 (4 weeks after 2nd vax)	15473	8010.75	16081	4355	9756.5	3025	3725.5	3530.5	2511.75	9080.5	8362.25	4995.75	5895.5	18178	3321	2632.5	4491.5	7196	29513.5	19062.8	110538	16205.5	30030	9090.5	7759.75	17036.5	7135.5	10504	6769.5	25578.2	5722.25	7640.75	3777.5	3490.5	4178.75	2840	1.67405e+06	1.84615e+06	1.27541e+06
HIV Vaccine Trial Network Protocol 077	44	G090J24K-01	127410138	G090J24K-01	2010-04-21	11	T1	rAd35 mo(0) + rAd5 mo(6) for Ad5 nAb titers less than 1:18	M7	Month 7 (4 weeks after 2nd vax)	999069	1117554	968125	174080	238126	90529	550527	62154	9476	15957	30589.8	5454.75	14887.2	14885.5	15606.2	19054.5	12613.5	7568.25	4765.5	6017	32063.2	5483.25	3332.5	5913.5	2700.25	8409.25	3522.5	21752.5	24096	35601.2	17215.5	22084.5	12093.5	12777	9779	3063.25	2191088	2549432	2.51982e+06
HIV Vaccine Trial Network Protocol 077	25	CB000M83-01	128410003	CB000M83-01	2010-03-05	11	T1	rAd35 mo(0) + rAd5 mo(6) for Ad5 nAb titers less than 1:18	M7	Month 7 (4 weeks after 2nd vax)	12825.2	6376	33499	3570.5	5440.5	3087	3919.5	3069.25	2430.25	14736.5	26482	15431.8	12395	16654.2	17328.8	4041.25	8221.25	4757.25	5360.5	6545.5	75226.8	5709.25	3954	7463	2839	5823	3162.5	31158	27761.8	69519.5	7559.25	34633.5	5156.5	13114.5	4832.25	2764.5	2.11677e+06	2.15599e+06	2.53456e+06
HIV Vaccine Trial Network Protocol 077	177	CB000PX6-04	128410148	CB000PX6-04	2010-05-27	11	T1	rAd35 mo(0) + rAd5 mo(6) for Ad5 nAb titers less than 1:18	M7	Month 7 (4 weeks after 2nd vax)	6881.5	3066	8231	3517.5	2934.75	2900	2571.5	3013.5	2296.75	15922	14804.2	4908.75	5445	9297	4696.5	4138.25	4218.5	3922.25	4717	5841.5	53626.5	4112.5	2959.5	4641.25	2645	4455.25	2958.5	20258.5	10329	35644	4931.75	18373	5821.75	7898.5	3720.25	2679	1.91104e+06	1352063	2.23403e+06
HIV Vaccine Trial Network Protocol 077	176	AB000PY6-04	128410197	AB000PY6-04	2010-05-28	11	T1	rAd35 mo(0) + rAd5 mo(6) for Ad5 nAb titers less than 1:18	M7	Month 7 (4 weeks after 2nd vax)	1740434	1374479	1.21584e+06	651565	1060784	524505	856871	405744	203574	25785	78771	4259.25	27214	113414	37267	17367	19076	13459.2	5587.75	5981.25	67458.2	12981.5	4181.75	29645.5	2823.25	12791	3799.5	22996.5	18064	33542.8	21491	21307	21530.2	10639	12926.5	5321.5	2.45619e+06	2337754	2.36481e+06
HIV Vaccine Trial Network Protocol 077	24	A160GYD1-01	123410149	A160GYD1-01	2010-03-01	11	T2	DNA mo(0,1,2) + rAd5 mo(0) for Ad5 nAb titers less than 1:18	M7	Month 7 (4 weeks after 2nd vax)	14173.8	5063.5	43739	4508	18450.5	3909.5	3690.75	3020.25	2401.75	281665	249554	17912	38638.8	32301.5	3883.5	70165.8	23822	2617.75	7041.5	5601	12324	4672	3637.5	4227.75	7528	9820	3168	40277.5	36288.8	64282.5	25147	45811.8	20327	21251	12626	3610.75	2263723	2254204	2.65317e+06
HIV Vaccine Trial Network Protocol 077	21	B160GW62-01	123410185	B160GW62-01	2010-02-03	11	T2	DNA mo(0,1,2) + rAd5 mo(0) for Ad5 nAb titers less than 1:18	M7	Month 7 (4 weeks after 2nd vax)	42240.8	4512	7433	44939.5	60635.5	26646.8	9165.25	4392.75	3033.25	773954	281708	3374.75	6362.75	270799	3998	600922	3593.75	3266	5458	4555.25	22369.5	5960.25	10076.5	5755	2519.25	4096.25	3199.25	26394.2	18630	24481	28006.8	29095.2	25080.8	16240	14285.8	9279.75	2575795	2081426	2.13386e+06
HIV Vaccine Trial Network Protocol 077	654	AB500HRN-03	125410006	AB500HRN-03	2009-10-05	11	T2	DNA mo(0,1,2) + rAd5 mo(0) for Ad5 nAb titers less than 1:18	M7	Month 7 (4 weeks after 2nd vax)	523757	400175	1.06176e+06	64970	269270	46779.5	356713	36101	4872	81935	65911.5	5262.5	5537	463104	6476.25	25329.2	308164	8565.25	11306.8	11124.2	53726.8	8473	19826.8	23766.5	7299	11743.5	3237.25	5238	4933.5	24724.5	3831.5	6877.75	5903.5	3196	5000.5	2727	1.53493e+06	2.51571e+06	151500
HIV Vaccine Trial Network Protocol 077	7	HB500L19-04	125410074	HB500L19-04	2009-12-16	11	T2	DNA mo(0,1,2) + rAd5 mo(0) for Ad5 nAb titers less than 1:18	M7	Month 7 (4 weeks after 2nd vax)	51193.5	11627.8	69975	18742.8	65492.2	18908	12675.5	3316.75	2819.5	59336.8	97651.5	7063.25	33753.2	58128.5	45422.8	37562.8	14451	13040.5	11348.8	5207.75	22439.5	7924.5	9680	10721.2	3358.75	6989.25	2813.75	29613.5	16243	43217	26367.5	31417.8	27031	15920	5463.5	5363	2525890	1999752	2.51088e+06
HIV Vaccine Trial Network Protocol 077	10	KB500M3G-03	125410125	KB500M3G-03	2010-02-03	11	T2	DNA mo(0,1,2) + rAd5 mo(0) for Ad5 nAb titers less than 1:18	M7	Month 7 (4 weeks after 2nd vax)	6594.25	13504.8	37933	3670	8231.5	3189	3509.75	2932.5	2467.25	362640	73439.8	71550	14114	9671	20571.5	142258	21068	6656.5	4674.5	5238.25	140415	5018	4724.5	5877.75	2591.25	7111.5	3497.5	28839.8	29871.5	67032.5	3658.5	24862	3676	15067.2	3380	2730.75	1777570	2.07463e+06	2374950
HIV Vaccine Trial Network Protocol 077	19	KB500M61-03	125410140	KB500M61-03	2010-02-04	11	T2	DNA mo(0,1,2) + rAd5 mo(0) for Ad5 nAb titers less than 1:18	M7	Month 7 (4 weeks after 2nd vax)	810016	278330	1.26727e+06	210028	339096	93282.8	478588	75962	6966.5	208376	198512	7301.5	4774	67411.8	5623.75	14666	4394	3868.5	5176.25	6800	23996.2	10883.5	5514.5	17866	5662.75	8474.5	3825.5	31318	25538	49040.2	21278.5	30614.2	14925	14349	15647.8	2895	2.3365e+06	2.02955e+06	2.41636e+06
HIV Vaccine Trial Network Protocol 077	36	AAZ00ZRQ-01	126410052	AAZ00ZRQ-01	2010-03-11	11	T2	DNA mo(0,1,2) + rAd5 mo(0) for Ad5 nAb titers less than 1:18	M7	Month 7 (4 weeks after 2nd vax)	1.92327e+06	2.10283e+06	1013523	182855	932293	269359	1006472	140260	20645.5	197352	189657	49280.5	12115.8	68695.5	27272.8	53063	21352.8	7061.5	5630	6401	278354	6052.75	4967	6092.75	2827	6511.5	3322.5	30617	33508.2	107398	30129	32605.8	32062.2	19886.5	23842.8	14719.5	2.84525e+06	2961209	2387873
HIV Vaccine Trial Network Protocol 077	161	EAZ01075-01	126410071	EAZ01075-01	2010-03-24	11	T2	DNA mo(0,1,2) + rAd5 mo(0) for Ad5 nAb titers less than 1:18	M7	Month 7 (4 weeks after 2nd vax)	419694	186829	1.61068e+06	91976	230672	106518	101258	24790.5	6935.25	443000	272349	157367	8165.25	29304.2	8537.25	425323	5654	6194.25	4354.75	4692.75	81391.5	4604.5	7409.25	5567.5	2575.5	9314.25	2977	24497.2	23820.8	46989.8	19548.5	21237.5	14634.2	16631	9950.25	2698.5	1.9863e+06	2012387	2.24107e+06
HIV Vaccine Trial Network Protocol 077	407	HAZ0148F-03	126410156	HAZ0148F-03	2010-06-22	11	T2	DNA mo(0,1,2) + rAd5 mo(0) for Ad5 nAb titers less than 1:18	M7	Month 7 (4 weeks after 2nd vax)	43543.5	16176	19952	21544	101872	12090	11165	6657	2469.5	434212	228800	45161.8	244374	387129	263684	205364	245146	64497.8	20818.5	12999	21274.8	19506.2	26759.8	18624.2	8227	16639.5	3678.5	9711.75	5538.5	7177.5	7720	17000.8	5828.25	3838.75	4761.25	2728.5	1963455	1.93451e+06	2.08077e+06
HIV Vaccine Trial Network Protocol 077	360	F090HFXF-03	127410028	F090HFXF-03	2009-11-09	11	T2	DNA mo(0,1,2) + rAd5 mo(0) for Ad5 nAb titers less than 1:18	M7	Month 7 (4 weeks after 2nd vax)	6793.5	3164.25	52730.2	3490.5	13770	2883.5	4147.25	3029.75	2494.75	84795.8	16179.5	5940.75	18757.8	804225	10165.8	46577.8	18429.8	4797.5	13526	4065	35950	4554.5	31969.8	4292	5648.75	6214.5	3032.75	6351.5	4720.75	17744.2	3846.75	8483.5	3014.5	4384	3605.25	2766	71755.5	2.21731e+06	309184
HIV Vaccine Trial Network Protocol 077	358	J090HGMC-01	127410042	J090HGMC-01	2009-11-16	11	T2	DNA mo(0,1,2) + rAd5 mo(0) for Ad5 nAb titers less than 1:18	M7	Month 7 (4 weeks after 2nd vax)	1.50806e+06	1429429	965753	34192.8	1.23605e+06	68472.5	558083	263876	7442.75	56294.5	53744.5	4799.75	8842.25	334704	13661.2	30813.2	21434.5	3907.75	16922	14684.2	28460.5	10528.5	19470	13365.8	7342	9494.5	4047.5	14776.8	11232	16613.2	5602	17122	5737.75	5574	5288	2614.5	2.46175e+06	2168284	1.37054e+06
HIV Vaccine Trial Network Protocol 077	352	E090HHV6-03	127410056	E090HHV6-03	2009-11-24	11	T2	DNA mo(0,1,2) + rAd5 mo(0) for Ad5 nAb titers less than 1:18	M7	Month 7 (4 weeks after 2nd vax)	35895	6474.5	41850	36896	106950	40276.5	14823.5	14091.8	4972.5	81498.8	139968	85377	113762	659080	74678.2	40737.5	43627.5	10836	5650	5188.5	193026	6621.25	11625.5	7405.5	2777	6254.75	3295	13848.2	7169.25	47818.2	15745	18797.5	17145.2	6782.5	11401	5298	2483425	1485989	2476155
HIV Vaccine Trial Network Protocol 077	27	BB000MBY-02	128410019	BB000MBY-02	2010-03-09	11	T2	DNA mo(0,1,2) + rAd5 mo(0) for Ad5 nAb titers less than 1:18	M7	Month 7 (4 weeks after 2nd vax)	1257900	1.18038e+06	2.09614e+06	855602	2.30498e+06	512220	900979	282040	55848.5	197903	418594	65391.2	4088.5	30760.2	29502.8	56835	14214	8122.25	7321.75	6635.25	114751	6444	27553.2	6350.25	3747	8608	3134.5	21726.5	29760	52942.2	26684.5	38998	20889	13892	14772	3283	2196478	2.5157e+06	2349311
HIV Vaccine Trial Network Protocol 077	235	G57039L9-02	132410113	G57039L9-02	2010-08-16	11	T2	DNA mo(0,1,2) + rAd5 mo(0) for Ad5 nAb titers less than 1:18	M7	Month 7 (4 weeks after 2nd vax)	1.33381e+06	976593	1258215	174217	503436	151130	681882	100086	11794.5	78432.5	68007	64219.5	83425	310239	3493.25	25847.8	7381.75	7975.25	10644.2	4748.25	82329	4940.25	8112.25	4125.5	3098	6411.5	13475	13098	9204	28770.5	11296	16649.8	7312.5	6048.25	5777	3186.75	2.50916e+06	2.15334e+06	2.61475e+06
HIV Vaccine Trial Network Protocol 077	238	ECW00YMD-04	167410054	ECW00YMD-04	2010-08-09	11	T2	DNA mo(0,1,2) + rAd5 mo(0) for Ad5 nAb titers less than 1:18	M7	Month 7 (4 weeks after 2nd vax)	1.74527e+06	765262	1.36922e+06	915506	2.05028e+06	632442	771117	288907	109641	120732	408366	9464.5	17339.5	157320	38603.8	94552.8	5589.5	4169.75	6212.25	5052.5	113329	4868.5	10172.8	8284.5	3144.75	5095.5	3088	16473	12339.2	31782	17083.5	29628.5	20624	6446	11185.8	2846.5	2459462	2.30908e+06	2441250
HIV Vaccine Trial Network Protocol 077	649	CB400J35-01	121410007	CB400J35-01	2009-10-01	11	T3	DNA mo(0,1,2) + rAd35 mo(6) for Ad5 nAb titers less than 1:18	M7	Month 7 (4 weeks after 2nd vax)	335827	262520	377365	8104.5	255172	10639.2	174024	8793.75	3376.5	349989	173455	6337.75	82463	142197	98518.2	167108	29650.5	11590.2	15752.5	6732.5	71920.8	8205.5	18011.5	6293	5160.5	7729.5	2970.5	6914.5	4947.25	18996.8	4004.5	7023.5	4049.25	3615.5	3156.5	2583	1.71327e+06	2139060	962226
HIV Vaccine Trial Network Protocol 077	335	KB400JS0-01	121410049	KB400JS0-01	2009-10-22	11	T3	DNA mo(0,1,2) + rAd35 mo(6) for Ad5 nAb titers less than 1:18	M7	Month 7 (4 weeks after 2nd vax)	41777	54867.5	7929.25	8890.5	80253.5	7151.5	20170	4949	2544.25	934092	236639	3401.25	65190.2	512708	159629	267376	271448	32496.2	4716	5138	6698	4432	5198.5	3985.25	2702.5	4540.75	3251	15966.8	16877.8	12340.5	12547.5	21920.2	11304	8775.25	11060.8	3225	2532884	2774556	1977864
HIV Vaccine Trial Network Protocol 077	346	K160GBNN-03	123410078	K160GBNN-03	2009-11-04	11	T3	DNA mo(0,1,2) + rAd35 mo(6) for Ad5 nAb titers less than 1:18	M7	Month 7 (4 weeks after 2nd vax)	963168	686878	947300	158278	1.74379e+06	132119	560524	34899.5	8286	48809.8	8057.75	8008	198891	86014	5778.5	12898.5	34181.5	25361.8	5261.25	5652	23199.8	4207.25	11001.5	3635	3066	3519.5	2933.75	20442	17418	37208.5	23325	33566	9890.25	11375.2	5191.5	2811	1.85592e+06	1.86412e+06	2.27619e+06
HIV Vaccine Trial Network Protocol 077	5	H160GNGQ-01	123410107	H160GNGQ-01	2009-12-16	11	T3	DNA mo(0,1,2) + rAd35 mo(6) for Ad5 nAb titers less than 1:18	M7	Month 7 (4 weeks after 2nd vax)	717372	168719	703138	4953.25	326542	3847.5	326966	3600	2800.75	551952	552818	191300	21436	104359	13124	422551	7934	4649.5	5514.75	6575.75	34657.5	4610.25	27384.5	6772	4323.25	5364	3586.5	39253.8	40753.2	55869.8	4502.5	28309	4002.25	29183.5	3166.75	2782	2.20119e+06	2179438	2416531
HIV Vaccine Trial Network Protocol 077	6	CB500L04-02	125410089	CB500L04-02	2009-12-16	11	T3	DNA mo(0,1,2) + rAd35 mo(6) for Ad5 nAb titers less than 1:18	M7	Month 7 (4 weeks after 2nd vax)	1227681	517851	1.12221e+06	789223	1.43646e+06	139626	305566	520491	168429	37445.5	46602.5	22179.2	311233	117832	337838	37567.5	130426	51062	10868.5	8745.5	46677	5018.75	6381	5925.75	2964	4359.25	2969	34744.5	31076	44401.5	36245	37017.5	29012.2	19124	27743.5	8763.75	2.48908e+06	2.59129e+06	2249509
HIV Vaccine Trial Network Protocol 077	9	BB500LM4-04	125410132	BB500LM4-04	2010-01-06	11	T3	DNA mo(0,1,2) + rAd35 mo(6) for Ad5 nAb titers less than 1:18	M7	Month 7 (4 weeks after 2nd vax)	214078	255123	902983	19143.8	356898	14765.5	125074	30319.5	10476.8	40111.5	51597.5	14273.2	9490.5	60043.2	16265.5	57367.5	19643.8	4584	6268	6496.25	67861.2	8563.25	5923.25	11637.5	3223	7049.25	3493	20578.2	20425.2	51190.5	4944.5	44142	5102	12084.2	4479.5	2776	1685875	1908222	2.31676e+06
HIV Vaccine Trial Network Protocol 077	662	HB500Y4R-01	125410177	HB500Y4R-01	2010-06-18	11	T3	DNA mo(0,1,2) + rAd35 mo(6) for Ad5 nAb titers less than 1:18	M7	Month 7 (4 weeks after 2nd vax)	185762	21277.2	885977	8493.5	73775.5	13567.2	21473	10267.2	79812.2	15192.8	4911.5	12023.8	3548	19907.8	3204	2374.5	2807.5	5638.5	7832.25	18612	53783.8	5505	4413.25	11676.5	5169.25	4897.25	2749.5	4647.75	3432.75	16447.5	3394.25	3050.25	3416.5	2120.25	3049.5	2565.5	4966.5	2.10645e+06	3877.75
HIV Vaccine Trial Network Protocol 077	408	KAZ014FY-01	126410183	KAZ014FY-01	2010-06-24	11	T3	DNA mo(0,1,2) + rAd35 mo(6) for Ad5 nAb titers less than 1:18	M7	Month 7 (4 weeks after 2nd vax)	17623.5	9403	22050	3396.5	29527.5	3854.75	8216.5	6520.25	2465	32195.5	138405	25778.2	6383.25	1.23918e+06	21573	34562.5	658581	2953.5	17709	18435.8	136019	7579	35402.2	11463.2	10956.5	29734.5	2902.75	8232	8033.25	37608.2	4459	12881.5	5341.25	4296.5	11185.2	2777	1736394	1.98392e+06	638149
HIV Vaccine Trial Network Protocol 077	369	F090HSZC-03	127410109	F090HSZC-03	2010-02-16	11	T3	DNA mo(0,1,2) + rAd35 mo(6) for Ad5 nAb titers less than 1:18	M7	Month 7 (4 weeks after 2nd vax)	1391752	677415	1.11535e+06	721548	732191	208066	818812	202946	33810.5	16319.5	9210.75	3996.5	8556.75	55720.5	6592	59003.5	4641.75	2735.25	18980	9863.25	26131.5	19587.5	20023.5	8141.5	10336.8	7421.25	2522.5	9115	4428.25	14045.2	9160	7054.5	3987.75	5105.5	3860	2415.5	1.50604e+06	2.16993e+06	2.05492e+06
HIV Vaccine Trial Network Protocol 077	45	G090J1WP-01	127410124	G090J1WP-01	2010-04-20	11	T3	DNA mo(0,1,2) + rAd35 mo(6) for Ad5 nAb titers less than 1:18	M7	Month 7 (4 weeks after 2nd vax)	14716.5	3040.75	95228	3554	16492	3144.25	7564	2867.5	2514.5	27303.5	32533.5	9296	5202.5	6441	4583.25	45203.5	6201	3730.25	4758	4878.5	25733.5	4550.5	3436.5	5429.75	2255.75	3852	2921.75	34356	17779.8	79481.2	4846.5	66066.8	15512.2	27275.5	5851.5	2885	2017808	1.31298e+06	2.35683e+06
HIV Vaccine Trial Network Protocol 077	229	A090JKLV-01	127410254	A090JKLV-01	2010-08-05	11	T3	DNA mo(0,1,2) + rAd35 mo(6) for Ad5 nAb titers less than 1:18	M7	Month 7 (4 weeks after 2nd vax)	713080	327001	394360	53416.2	315096	201735	470756	15810.2	5425	313604	231312	3962.75	167106	34687.2	57393.2	182506	7378.75	3110.75	14861.8	5742	24976.2	5523.5	4336.25	21496	7729	4982.75	58710.2	11649	9130	10961.8	7088	8392.75	8404.5	8017.5	3351.75	4283.25	1946359	1.72037e+06	1.74633e+06
HIV Vaccine Trial Network Protocol 077	60	HB000PH1-03	128410032	HB000PH1-03	2010-05-18	11	T3	DNA mo(0,1,2) + rAd35 mo(6) for Ad5 nAb titers less than 1:18	M7	Month 7 (4 weeks after 2nd vax)	28310	7837	19217.5	6701.5	40460	3411.25	8319	6362.75	2576.75	507822	225814	4123.5	337180	1.57842e+06	22385	369965	326348	5011	7371	5752.75	46209	4623.25	15086.8	3886.5	2478.5	4261	3331	26719.5	18971.5	31258.2	21709.5	34102.5	9778.25	15644.8	23603.8	2933.5	2.37774e+06	2035724	2.31688e+06
HIV Vaccine Trial Network Protocol 077	336	B5702TKH-01	132410017	B5702TKH-01	2009-10-21	11	T3	DNA mo(0,1,2) + rAd35 mo(6) for Ad5 nAb titers less than 1:18	M7	Month 7 (4 weeks after 2nd vax)	1652514	968477	551528	1.11349e+06	2043132	1.22027e+06	1.00323e+06	395338	177020	289036	650025	2697.5	288566	223134	29781.5	59439	277354	18719.5	6900.75	8841.5	51082.5	7405	27222.5	7353	3819	5690.5	4020	12164.5	11602	12586.5	11756.8	16136.5	13426.2	6112	8749.5	4056	2.51917e+06	2.56566e+06	2.13857e+06
HIV Vaccine Trial Network Protocol 077	337	F5702TDR-03	134410007	F5702TDR-03	2009-10-15	11	T3	DNA mo(0,1,2) + rAd35 mo(6) for Ad5 nAb titers less than 1:18	M7	Month 7 (4 weeks after 2nd vax)	16708.8	16229.2	24396.8	3384	26605	3021	17742	2985	2470.25	49401.5	35197	11104	5607	505526	5477	16301.8	11079	4811.25	6207	5621	123294	3669.5	5640.75	3499.5	2392	3622.5	2912.5	9714.5	9395.25	33107.8	3601	12976	3196	6467.25	3083	2625	2.22415e+06	2.26823e+06	2.35713e+06
HIV Vaccine Trial Network Protocol 077	20	CCW00F3Z-03	167410021	CCW00F3Z-03	2010-02-08	11	T3	DNA mo(0,1,2) + rAd35 mo(6) for Ad5 nAb titers less than 1:18	M7	Month 7 (4 weeks after 2nd vax)	1.75548e+06	1.37945e+06	2.19913e+06	229991	1681627	112519	1.22683e+06	328649	189208	542069	340212	4233	28045.8	335422	24038	184627	95029	4647.75	7304.5	5635.5	24630	4508.75	7005.25	5305.25	3253	4629	3107.75	26437.5	27574.5	44679.5	13267.2	27644.5	7138	20063	14660	4432.5	2.60129e+06	2.65614e+06	2.3704e+06
HIV Vaccine Trial Network Protocol 204	510	CV 032903 247	121200040	Z0606150041	2006-04-10	10	T1	DNA mo(0,1,2) & rAd5 mo(6)	M7	Month 7 (4 weeks after 4th vax)	994602	1.96897e+06	2.09744e+06	192533	1236109	194576	1.15403e+06	48618	16941.5	27079.8	184400	10477	10021.5	14109.8	9840.5	12352.5	7954	4429.5	21371.2	40620.5	96513.2	10817	40391	13711.8	16541.2	4357.5	2979.25	6744.75	12332	24691	4535.5	10479.5	4489.5	4852.5	2974.5	2678	2.34716e+06	2099238	800211
HIV Vaccine Trial Network Protocol 204	225	Z0606180050	121200106	Z0606180054	2006-05-01	10	T1	DNA mo(0,1,2) & rAd5 mo(6)	M7	Month 7 (4 weeks after 4th vax)	19833.5	97629.5	13045.8	3460	3084.75	3004.5	20240	2919.25	2467	328756	363058	4729.25	38036.5	21661	6660.25	76085.2	6550.5	6181.5	4808	5740.75	30347.8	3918.75	2302.5	4155.5	4467	3542.25	2944.5	16136.8	24178.5	24893.8	3931	8914.75	3304.75	10867	3252	2803.5	2.18781e+06	2.90884e+06	1.99854e+06
HIV Vaccine Trial Network Protocol 204	511	CV 035825 255	121200365	Z0606410168	2006-10-13	10	T1	DNA mo(0,1,2) & rAd5 mo(6)	M7	Month 7 (4 weeks after 4th vax)	154806	205058	1.04809e+06	3533	3069	3273.5	162364	3131.75	3161.75	254919	170020	6536.5	3545	16994.5	3021	89500.5	14641.5	3590	27616.5	40578	59408	12763	3795.25	36438.2	15001.2	11079.8	2879.75	7731	10473.5	18461.5	4579.75	2606.5	7390	4414.5	4227	2686.5	2.51424e+06	2507294	3964.25
HIV Vaccine Trial Network Protocol 204	509	CV 032186 247	123200116	Z0406230080	2006-06-05	10	T1	DNA mo(0,1,2) & rAd5 mo(6)	M7	Month 7 (4 weeks after 4th vax)	90400.5	52182.5	1.47699e+06	109507	100013	153098	251983	47950.5	30646.2	960963	1588829	6542.75	5873.25	6687	7452.5	561920	6292	5871.5	44319.2	60028	68629.8	14515	4832	31552	30918	14099	5971	9034.5	11423	17299.2	4818	2684.5	7729.5	6336	4273.75	3110	2.50961e+06	2.49435e+06	535466
HIV Vaccine Trial Network Protocol 204	232	Z0406360224	123200265	Z0406330228	2006-08-17	10	T1	DNA mo(0,1,2) & rAd5 mo(6)	M7	Month 7 (4 weeks after 4th vax)	26253.8	54042	12202.2	3610.5	2288.75	3031	19565.8	3099	2383.25	552156	743776	5149	7924.75	11098	9518.5	224622	11831	8476.5	9118.5	7914	23428.8	3744	2429.25	3381.5	8969.5	3202	2752.25	33954	45596.8	26105	3746.5	4194.75	4218	22320.8	3120.75	2805.5	2.19271e+06	2.60666e+06	1.86007e+06
HIV Vaccine Trial Network Protocol 204	234	CV 035194 249	123200338	Z0406360233	2006-09-08	10	T1	DNA mo(0,1,2) & rAd5 mo(6)	M7	Month 7 (4 weeks after 4th vax)	19545	49741.8	3741.25	4342.25	5916.75	13318	16216	3206.25	2590.75	540818	1.16067e+06	5145.5	479552	870323	783628	275338	191723	169022	6027.75	9781.5	107372	4706.5	4309.25	5304.75	3500.25	9485	4167	20521	30954	16823.5	17074.5	21484.8	27215.8	15975.8	9432.5	6967.5	2325393	2.78044e+06	1.30966e+06
HIV Vaccine Trial Network Protocol 204	231	CV 035449 249	123200469	Z0406380158	2006-09-20	10	T1	DNA mo(0,1,2) & rAd5 mo(6)	M7	Month 7 (4 weeks after 4th vax)	4555.5	11574.5	46083	3388.25	27552.5	2979.5	4515.5	2961	2588.5	142686	506932	23012	31078.5	1.31511e+06	25646	765286	9283	5887.75	8622	13591.8	112118	6066.5	3369.25	5731.5	2807.5	4534.5	3231.25	6975.5	10745.8	27405.2	3903.75	11241	3678	5881.5	3120	2702	1.33123e+06	2.3101e+06	2.39333e+06
HIV Vaccine Trial Network Protocol 204	224	CV 033763 255	125200245	Z0206210170	2006-05-24	10	T1	DNA mo(0,1,2) & rAd5 mo(6)	M7	Month 7 (4 weeks after 4th vax)	350742	962615	1.25649e+06	4103.75	6326.5	7780	150078	13876.2	7154.5	349296	300624	7617	3619	2502	4073	304478	3285.75	3079.25	4318.25	5379.25	75412.8	4312.5	2411.5	6511	2504	3844	2943.75	11232	15105.2	44863.5	3617	2396.25	3396	7282	3270.75	2710.25	1901490	2.37675e+06	2.54858e+06
HIV Vaccine Trial Network Protocol 204	222	CV 035899 255	125200438	Z0206430075	2006-10-23	10	T1	DNA mo(0,1,2) & rAd5 mo(6)	M7	Month 7 (4 weeks after 4th vax)	7524	22649.8	5607.25	3619.75	2343	3182.5	7829.25	3218.75	2724.5	510027	467866	4485	4257.75	71928.2	3523.75	503525	3991.5	5479.5	4107.25	6721	22075	3820	2347	3742.25	2348.5	3939	2939.5	17565.5	24178	14440.5	3543.5	2726.25	3223.75	14443	3057.5	2724.5	1940532	2.33389e+06	1.66038e+06
HIV Vaccine Trial Network Protocol 204	223	Z0206410169	125200487	Z0206410164	2006-10-11	10	T1	DNA mo(0,1,2) & rAd5 mo(6)	M7	Month 7 (4 weeks after 4th vax)	1033020	2.59952e+06	934056	620514	829926	633472	899102	294356	159622	19154.5	102070	5388.25	7363	3533.75	10586.8	16157	6118.75	3995.5	6653.25	8984.5	15466	10616.2	3712.75	15372.2	3335.25	9202	3576.5	14474	23881	28371.5	14783.5	11206	15992.2	8498.25	8718.5	4312	2.13195e+06	3.05628e+06	2.29546e+06
HIV Vaccine Trial Network Protocol 204	220	CV 033031 247	130200079	Z0306190121	2006-05-09	10	T1	DNA mo(0,1,2) & rAd5 mo(6)	M7	Month 7 (4 weeks after 4th vax)	894002	667260	877989	84053.5	296149	358696	555175	101910	192439	11139.2	24999.2	5584.25	4567	2946.5	5431.5	9920	3833.75	4515	8653.5	16081.5	38166.2	8000.25	8361.25	14845	4080	11330	12358	10074.2	8697.5	17569.2	5965	8278.25	10473.8	4441.75	5988.25	6963.75	2.30425e+06	1.99788e+06	2.3915e+06
HIV Vaccine Trial Network Protocol 204	218	CV 032633 247	130200137	Z0306250011	2006-06-19	10	T1	DNA mo(0,1,2) & rAd5 mo(6)	M7	Month 7 (4 weeks after 4th vax)	17919	8283	9858	3620.75	2951.75	3133.75	8836.5	2911	2462	10556.8	35431.2	7839.5	14090.5	184380	48808	4913	19472	7089.25	10198	7979.75	216633	42863.8	3442	46074	3607.25	12626.5	3993	12289.8	11521	81551.5	6177.75	9547	20411.2	6094.25	4362	3027.75	2.11609e+06	2075128	2.07787e+06
HIV Vaccine Trial Network Protocol 204	233	CV 034653 249	130200235	Z0306360010	2006-09-07	10	T1	DNA mo(0,1,2) & rAd5 mo(6)	M7	Month 7 (4 weeks after 4th vax)	1001827	1927447	1.13117e+06	36287.5	88425.5	48066.8	843441	19214.5	11839.8	22755.2	21383.8	5074	4661	4213.5	7041.5	12335.5	4789.5	3889.25	4425.5	5666.5	35163.2	4157.25	2976.5	5077.25	2730.25	4051.25	3024.5	10080	15941.8	26396	4297.5	3078	5051	7455.75	3966.75	2810.5	1895111	2.52891e+06	2.30634e+06
HIV Vaccine Trial Network Protocol 204	130	Z0806200018	135200028	Z0806200018	2006-05-16	10	T1	DNA mo(0,1,2) & rAd5 mo(6)	M7	Month 7 (4 weeks after 4th vax)	1.11892e+06	837699	278578	7526	263898	20807.2	704794	4931.75	4389.5	131181	139521	5720.25	4405	4656.25	40058.5	101452	4813.5	5587.75	5359.25	5855	36962.5	4600.5	3023.25	19429	2699	5795.75	2978.75	27766.5	19654	11282	3570.25	9003.75	3796	16100.8	3036	2501.75	2.06871e+06	1.91161e+06	1.23764e+06
HIV Vaccine Trial Network Protocol 204	219	CV 032974 247	135200083	Z0806180087	2006-05-04	10	T1	DNA mo(0,1,2) & rAd5 mo(6)	M7	Month 7 (4 weeks after 4th vax)	1260519	1.92716e+06	1.07575e+06	162484	218355	143316	889888	60864.8	15671.2	567384	336202	12231.2	142459	681657	190383	271104	44141.2	25626.2	6320.75	10805	40303.2	5711.25	3451.25	11441	3043.25	5900.5	3095.75	9222.5	10456.5	15036.5	5481.5	6408.25	6366.25	4715	3692.75	2726	2.28427e+06	2.69886e+06	2.22962e+06
[truncated: 38 more columns]
